# Supplementary material for: Computational Analysis of Constraints on Noncoding Regions, Coding Regions and Gene Expression in Relation to Plasmodium Phenotypic Diversity
Source: PLoS One. 2008 Sep 1;3(9):e3122. doi: 10.1371/journal.pone.0003122 (PMC2518851; doi:10.1371/journal.pone.0003122)
Supplement: Table S1 — Assessment of the tendency of proteins to rank among the least constrained proteins with orthologs in 2 species. The alternative hypothesis that the proteins in a group rank among the least constrained (high dN/dS) was tested using the Wilcoxon rank-sum test. The p-values of the 5 least constrained groups of proteins are shown in bold face. In all comparisons, transcription factors, zinc fingers, cell invasion and sexual development proteins are among the least constrained proteins. This table only includes data for the 5 comparisons used to construct Figure 1. (0.04 MB XLS) [file pone.0003122.s001.xls]

## Sheet: Sheet1
Group	Pf/Pv			Pf/Pk			Pf/Py			Pf/Pb			Pf/Pc
	n	median	p-value	n	median	p-value	n	median	p-value	n	median	p-value	n	median	p-value
Regulation
Transcription factors	34	0.058	3.6*10-5	34	0.048	8.7*10-5	31	0.03	0.04	25	0.028	0.073	21	0.023	0.336
CCCH zinc fingers	14	0.067	0.008	15	0.046	0.009	14	0.04	0.004	12	0.025	0.316	11	0.03	0.123
mRNA decay	30	0.016	0.991	30	0.014	0.987	26	0.021	0.986	24	0.018	0.965	21	0.016	0.968
Kinases	31	0.026	0.931	31	0.019	0.869	29	0.021	0.892	25	0.023	0.964	24	0.015	1
Lifestyle
Cell invasion	48	0.047	0.003	53	0.034	0.001	40	0.038	4.3*10-5	42	0.03	0.004	35	0.031	0.001
Sexual development	196	0.026	0.006	200	0.027	5.0*10-4	156	0.027	0.017	165	0.029	1.9*10-5	141	0.028	1.1*10-4
Metabolism
Protein metabolism	678	0.018	1	682	0.016	1	593	0.021	1	538	0.019	1	479	0.02	1
Macromolecule biosynthesis	460	0.017	1	468	0.015	1	406	0.021	1	363	0.019	1	314	0.02	1
mRNA processing	121	0.015		123	0.014	1	105	0.019	1	94	0.016	1	82	0.017	1
RNA splicing	174	0.013	1	174	0.013	1	153	0.019	1	142	0.015	1	119	0.017	1
Transport
Protein transport	227	0.019	1	227	0.016	1	195	0.021	1	178	0.019	1	151	0.02	1
Ion transporter activity	405	0.018	1	408	0.016	1	363	0.022	1	335	0.02	1	301	0.02	1
Structure
Struct. constituent of ribosome	96	0.009	1	97	0.01	1	78	0.017	1	77	0.013	1	67	0.015	1
Struct. molecule activity	94	0.009	1	95	0.01	1	88	0.017	1	82	0.015	1	71	0.016	1
Chromatin assembly	71	0.017	1	70	0.017	1	65	0.021	0.982	58	0.02	0.97	55	0.022	0.789
All proteins	4114	0.025		4178	0.023		3522	0.026		3216	0.024		2926	0.024
