# Supplementary material for: Computational Analysis of Constraints on Noncoding Regions, Coding Regions and Gene Expression in Relation to Plasmodium Phenotypic Diversity
Source: PLoS One. 2008 Sep 1;3(9):e3122. doi: 10.1371/journal.pone.0003122 (PMC2518851; doi:10.1371/journal.pone.0003122)
Supplement: Table S2 — Group rankings based on the level of constraint on protein coding regions as determined by the Wilcoxon rank-sum test for each of the 5 cross-species comparisons presented in Table S1. The smaller the rank, the less the observed constraint. Protein groups are sorted by sum of ranks. (0.03 MB XLS) [file pone.0003122.s002.xls]

## Sheet: Sheet1
Group	Pf/Pv	Pf/Pk	Pf/Py	Pf/Pb	Pf/Pc	Sum of ranks
Cell invasion	2	1	1	2	2	8
Sexual development	3	2	3	1	1	10
Transcription factors	1	3	4	3	4	15
CCCH zinc fingers	4	4	2	4	3	17
Kinases	5	5	5	5	7	27
mRNA decay	6	6	7	6	6	31
Chromatin assembly	7	7	6	7	5	32
Struct. molecule activity	8	8	8	8	8	40
Protein transport	8	8	8	8	9	41
Struct. constituent of ribosome	8	8	8	8	10	42
mRNA processing	8	8	8	8	11	43
RNA splicing	8	8	8	8	12	44
Macromolecule biosynthesis	8	8	8	8	12	44
Ion transporter activity	8	8	8	8	12	44
Protein metabolism	8	8	8	8	12	44
