# Supplementary material for: Computational Analysis of Constraints on Noncoding Regions, Coding Regions and Gene Expression in Relation to Plasmodium Phenotypic Diversity
Source: PLoS One. 2008 Sep 1;3(9):e3122. doi: 10.1371/journal.pone.0003122 (PMC2518851; doi:10.1371/journal.pone.0003122)
Supplement: Table S3 — Assessment of the tendency of proteins to rank among the least constrained proteins with orthologs in non-falciparum comparisons. The alternative hypothesis that the proteins in a group rank among the least constrained (high dN/dS) was tested using the Wilcoxon rank-sum test. The p-values of the 5 least constrained groups of proteins are shown in bold face. In all comparisons, transcription factors, zinc fingers, cell invasion and sexual development proteins are among the least constrained proteins. This table only includes data for all pairwise comparisons not involving P. falciparum. For analogous P. falciparum data see Table S1. (0.08 MB XLS) [file pone.0003122.s003.xls]

## Sheet: Sheet1
Group	Pv/Pk			Pv/Py			Pv/Pb			Pv/Pc			Group	Pk/Py			Pk/Pb			Pk/Pc			Group	Py/Pb			Py/Pc			Group	Pb/Pc
	n	median	p-value	n	median	p-value	n	median	p-value	n	median	p-value		n	median	p-value	n	median	p-value	n	median	p-value		n	median	p-value	n	median	p-value		n	median	p-value
Regulation													Regulation										Regulation							Regulation
Transcription factors	33	0.203	0.025	31	0.05	0.004	25	0.027	0.024	20	0.024	0.172	Transcription factors	30	0.036	0.021	24	0.023	0.16	21	0.023	0.165	Transcription factors	24	0.172	0.069	19	0.097	0.663	Transcription factors	16	0.097	0.461
CCCH zinc fingers	13	0.238	0.034	12	0.033	0.155	10	0.023	0.312	9	0.02	0.764	CCCH zinc fingers	14	0.03	0.104	11	0.023	0.319	11	0.027	0.168	CCCH zinc fingers	11	0.114	0.634	11	0.074	0.69	CCCH zinc fingers	8	0.089	0.72
mRNA decay	30	0.098	0.999	26	0.015	0.998	24	0.016	0.989	21	0.014	0.998	mRNA decay	26	0.014	0.999	24	0.018	0.971	21	0.014	0.998	mRNA decay	23	0.088	0.998	19	0.072	0.946	mRNA decay	19	0.065	0.989
Kinases	29	0.127	0.786	27	0.021	0.94	24	0.018	0.99	23	0.015	0.999	Kinases	28	0.019	0.906	23	0.018	0.969	23	0.015	1	Kinases	22	0.141	0.439	22	0.096	0.914	Kinases	19	0.084	0.877
Lifestyle													Lifestyle										Lifestyle							Lifestyle
Cell invasion	48	0.225	0.001	38	0.045	0.002	38	0.033	0.003	33	0.031	0.014	Cell invasion	39	0.057	2.4*10-4	42	0.031	0.003	35	0.027	0.019	Cell invasion	34	0.26	1.3*10-4	28	0.162	0.003	Cell invasion	31	0.142	0.004
Sexual development	190	0.169	0.014	145	0.031	0.002	153	0.03	4.1*10-5	132	0.032	4.4*10-5	Sexual development	151	0.028	0.002	155	0.026	7.3*10-5	135	0.029	1.8*10-5	Sexual development	130	0.14	0.042	112	0.109	0.056	Sexual development	122	0.12	0.01
Metabolism													Metabolism										Metabolism							Metabolism
Protein metabolism	670	0.112	1	583	0.019	1	528	0.016	1	472	0.017	1	Protein metabolism	584	0.017	1	526	0.016	1	470	0.017	1	Protein metabolism	478	0.093	1	429	0.071	1	Protein metabolism	408	0.07	1
Macromolecule biosynthesis	458	0.106	1	397	0.018	1	355	0.015	1	310	0.017	1	Macromolecule biosynthesis	403	0.017	1	360	0.016	1	313	0.016	1	Macromolecule biosynthesis	321	0.088	1	280	0.067	1	Macromolecule biosynthesis	261	0.065	1
mRNA processing	121	0.086	1	104	0.015	1	93	0.012	1	82	0.013	1	mRNA processing	105	0.014	1	94	0.012	1	82	0.013	1	mRNA processing	81	0.077	1	71	0.048	1	mRNA processing	66	0.046	1
RNA splicing	173	0.079	1	151	0.015	1	140	0.012	1	118	0.012	1	RNA splicing	151	0.014	1	140	0.011	1	117	0.011	1	RNA splicing	124	0.065	1	105	0.048	1	RNA splicing	102	0.049	1
Transport													Transport										Transport							Transport
Protein transport	225	0.122	1	194	0.019	1	177	0.017	1	151	0.017	1	Protein transport	193	0.017	1	176	0.016	1	149	0.016	1	Protein transport	158	0.097	1	135	0.067	1	Protein transport	131	0.069	1
Ion transporter activity	397	0.107	1	354	0.019	1	324	0.017	1	293	0.018	1	Ion transporter activity	353	0.018	1	323	0.016	1	291	0.016	1	Ion transporter activity	304	0.088	1	274	0.066	1	Ion transporter activity	268	0.067	1
Structure													Structure										Structure							Structure
Struct. constituent of ribosome	95	0.047	1	77	0.01	1	76	0.01	1	67	0.01	1	Struct. constituent of ribosome	78	0.011	1	77	0.01	1	67	0.01	1	Struct. constituent of ribosome	63	0.042	1	56	0.042	1	Struct. constituent of ribosome	58	0.036	1
Struct. molecule activity	93	0.038	1	87	0.011	1	81	0.01	1	70	0.009	1	Struct. molecule activity	87	0.011	1	81	0.011	1	71	0.011	1	Struct. molecule activity	75	0.041	1	67	0.042	1	Struct. molecule activity	64	0.033	1
Chromatin assembly	69	0.093	1	65	0.016	1	56	0.014	1	54	0.019	0.997	Chromatin assembly	64	0.016	1	56	0.014	1	54	0.017	0.998	Chromatin assembly	56	0.093	1	52	0.089	0.963	Chromatin assembly	47	0.091	0.935
All genes	4025	0.163		3381	0.025		3048	0.023		2789		0.023	All genes	3426	0.025		3087	0.021		2827	0.022		All genes	2773	0.138		2513	0.102		All genes	2413	0.102
