# Supplementary material for: Computational Analysis of Constraints on Noncoding Regions, Coding Regions and Gene Expression in Relation to Plasmodium Phenotypic Diversity
Source: PLoS One. 2008 Sep 1;3(9):e3122. doi: 10.1371/journal.pone.0003122 (PMC2518851; doi:10.1371/journal.pone.0003122)
Supplement: Table S4 — Statistics of 7-mers discovered in P. falciparum 2000 bp upstream regions. The table contains all 7-mers discovered in P. falciparum 2000 bp upstream regions, their number of occurrences, their number of conserved occurrences, their conservation rates and conservation scores (z-scores). (3.24 MB XLS) [file pone.0003122.s004.xls]

## Sheet: PF_prom_info_shuff_20_zscores_v
7-mer	Number of occurrences in P. falciparum upstream regions	Number of conserved occurrences	Conservation rate	Conservation score (Z-score)
ATGGCTC	20	4	0.2	-2.31187
TGGTTGG	33	15	0.454545	0.78029
GATCTCC	15	4	0.266667	-1.31446
TGGTGCT	29	10	0.344828	-0.824151
AGAGATG	83	37	0.445783	-0.0260623
ACTTGAA	288	132	0.458333	1.19263
ACCAGTA	36	16	0.444444	0.705043
CGGTGAC	3	2	0.666667	0.85834
GTGGGCG	1	0	0	-0.597029
TCTGTCT	69	29	0.42029	-0.131786
GTAGTTC	83	32	0.385542	-0.0391494
GACGGAG	1	0	0	-0.825312
CGTTATT	176	64	0.363636	-1.47775
CCCGCGC	2	1	0.5	-0.0235735
CACTGCC	5	2	0.4	-0.338068
CAGTTCG	14	6	0.428571	0.408142
TTGAGGG	57	21	0.368421	-0.803446
AGCGCTC	7	3	0.428571	0.0780381
CCGCGCT	1	0	0	-0.667049
TGCTTGC	21	11	0.52381	1.79394
CGTTTAC	52	23	0.442308	0.691526
ACCGCCT	3	1	0.333333	-0.151203
GCCACAT	45	11	0.244444	-2.51847
TGACGTG	32	15	0.46875	1.01019
GGTTCTC	43	19	0.44186	0.27555
AAAGCAG	90	40	0.444444	0.471588
CGCTTGC	1	1	1	0.937133
GCACGCG	3	1	0.333333	-0.178122
TTGCCCC	24	10	0.416667	0.00834938
TCCTAGA	35	14	0.4	-0.337979
GGCGAGA	8	2	0.25	-1.00099
ACCGACA	12	4	0.333333	-0.229702
AGAGGAA	259	112	0.432432	-0.323801
CCGGATA	3	2	0.666667	0.973386
CATCCCC	22	7	0.318182	-0.884734
AGGTAGC	36	18	0.5	1.2915
GTCCAAG	18	7	0.388889	-0.0637916
TACGCGA	12	4	0.333333	-0.48856
AGAGTGT	87	42	0.482759	1.45537
TCCCTAC	44	21	0.477273	0.682339
CTGAAAC	51	17	0.333333	-0.974257
TGACTGA	33	19	0.575758	2.24522
ATAGGAA	566	256	0.452297	-0.428751
TTGGTCT	53	28	0.528302	1.84697
ACGAATC	49	16	0.326531	-0.720842
AACAACT	249	113	0.453815	1.55416
CTAACAT	198	85	0.429293	0.621511
TGATTCA	223	111	0.497758	2.21248
TAACCGT	58	24	0.413793	0.412404
CAATATA	1468	584	0.39782	-1.77421
CCGTCCC	2	1	0.5	0.144745
CTTCCTA	142	58	0.408451	-0.619134
GTGTGAC	49	19	0.387755	-0.0207892
GACTAGA	10	3	0.3	-0.655345
TTCGTAT	296	126	0.425676	-0.0748634
TACGACG	21	6	0.285714	-1.07264
GTAGGGC	9	2	0.222222	-0.940753
CTTGATT	179	74	0.413408	-0.267113
CGAGAGA	18	9	0.5	1.01499
CGGAACC	4	1	0.25	-0.342997
ATGCTAT	248	95	0.383065	-0.91205
AAAACTG	197	80	0.406091	-0.647667
AGTTTAG	67	29	0.432836	0.371299
AGAAGGA	293	133	0.453925	0.41507
TGCTAGA	23	9	0.391304	-0.285165
TTCTCAC	154	58	0.376623	-1.05978
GCCAGAT	5	2	0.4	0.0355738
TCGTTTG	75	34	0.453333	0.659093
ATGCTCG	19	7	0.368421	-0.0494195
TGCTGCG	4	2	0.5	0.176553
TATCATT	1351	641	0.474463	3.15995
GGCGGGG	5	4	0.8	1.07171
TACATCC	144	53	0.368056	-0.844655
ATTCGGT	49	18	0.367347	-0.844916
TACGTAA	255	117	0.458824	1.13332
CCCCCCA	40	15	0.375	0.165152
GCACAGT	28	10	0.357143	-1.05004
CCAGTCG	4	3	0.75	1.74284
GGCAGGT	5	3	0.6	1.07977
CACTCTA	36	19	0.527778	1.41452
AGCGGCC	1	1	1	0.75
TGAGCAT	141	69	0.489362	1.74823
TACGGCA	23	8	0.347826	-0.475066
AACTTAT	805	345	0.428571	0.960185
ATGCGCT	21	10	0.47619	0.65897
GCCCCTT	27	15	0.555556	1.5071
TACACTC	108	44	0.407407	-0.34871
CGGAGGG	4	3	0.75	1.0574
TTTGCGC	32	14	0.4375	0.25816
GCGGTTC	8	3	0.375	0.156703
TTAAGTG	283	114	0.402827	-0.250834
TCGGATC	7	3	0.428571	0.345774
CGATACA	55	19	0.345455	-0.284689
TGACCGT	11	6	0.545455	0.825915
CTGCCAG	2	1	0.5	0.418133
ACGAATG	82	26	0.317073	-1.3522
TAGACGG	8	3	0.375	-0.184389
ATCAGGA	46	25	0.543478	2.121
TTGGATC	50	23	0.46	1.01234
AAATATG	2817	1289	0.457579	2.3385
GTCCGGC	1	1	1	1
ACTGTTA	161	68	0.42236	0.205357
AACGCGG	3	2	0.666667	1.05691
CCGCAGC	1	1	1	1.25834
TCTTTTA	1847	786	0.425555	-2.25913
CCCCGTC	3	1	0.333333	-0.314369
TCGCATG	27	11	0.407407	0.215384
AGGGCTT	46	12	0.26087	-2.18582
TGATAAT	1037	444	0.428158	0.41173
CGTGCGC	4	2	0.5	0.100125
CCTCACT	13	4	0.307692	-0.807802
TAACGTC	58	21	0.362069	-0.451841
GAATTTA	823	303	0.368165	-3.08244
GACTTTT	223	92	0.412556	-0.218438
CCCTGCC	4	2	0.5	0.0300034
CCCGCGT	2	2	1	1.94503
TGAGCAA	87	37	0.425287	0.409586
TATACAA	1949	839	0.430477	0.74093
TCTGCTG	18	4	0.222222	-1.02862
TGCCATG	24	11	0.458333	1.00043
GAGGCCG	1	1	1	0.949602
CCTGGAT	15	6	0.4	0.322681
CCTGCCA	5	2	0.4	-0.246372
ACCTCGG	7	2	0.285714	-0.879041
TTAATGG	263	105	0.39924	-0.142426
TTGAAGT	297	116	0.390572	-0.322284
ACGGTCA	11	6	0.545455	1.07217
CGTGTCC	13	4	0.307692	-0.935152
CATTAAC	222	97	0.436937	1.39755
CAGCTTC	22	12	0.545455	1.09447
ATTATTA	5007	1985	0.396445	-5.33364
TGAAGCA	134	58	0.432836	0.0645313
GATGCCA	27	13	0.481481	0.900394
GTTTAGT	118	51	0.432203	0.339558
AACGACG	12	9	0.75	2.38795
ACTTGGT	57	22	0.385965	-0.194204
ATCGTTC	76	33	0.434211	0.382706
CACCATG	65	25	0.384615	-0.230509
CGCCGAC	1	0	0	-0.511693
TATATAT	16263	6701	0.41204	-5.65677
CCGACGA	1	0	0	-0.634532
GCCTCCT	11	3	0.272727	-0.663308
TGCGTAA	66	28	0.424242	-0.0319374
GTGGTGA	32	8	0.25	-1.45341
CCCGCCA	3	1	0.333333	0.000291623
TGTGACT	73	31	0.424658	0.376936
TGACCTG	26	10	0.384615	-0.470408
TTCAGCA	96	43	0.447917	0.3769
ACCTGTA	88	35	0.397727	-0.209105
AAGGGCT	45	16	0.355556	-0.504098
TGTATCG	55	19	0.345455	-0.702786
CCTACTG	22	7	0.318182	-0.695821
GGGGTGT	39	13	0.333333	-0.719888
GGGTCTC	11	5	0.454545	0.0482732
GTGCGTA	64	25	0.390625	-0.276855
TAGGCCA	16	5	0.3125	-0.5976
GTACCTA	96	29	0.302083	-1.86099
AATATAC	1766	751	0.425255	0.00530813
TTAAGCT	149	68	0.456376	1.07927
GCTGTCT	16	8	0.5	0.918836
GGACGCT	5	3	0.6	0.528142
GGAGGCG	3	1	0.333333	-0.266189
ATGTTTC	578	229	0.396194	-0.520735
GGTTCGT	22	8	0.363636	-0.300581
TCAACGC	13	5	0.384615	-0.205091
GGCCGTC	1	1	1	0.98347
CCGACTA	7	4	0.571429	0.908907
AATACTT	907	408	0.449835	1.91386
TGACTCC	8	4	0.5	0.652034
CCTACTT	90	43	0.477778	0.912673
ATTCAGG	56	22	0.392857	-0.218999
AGTGGAG	29	13	0.448276	0.482555
GCAGTCA	8	3	0.375	-0.453855
CCGAACT	14	5	0.357143	-0.389633
ATGGCGG	5	0	0	-1.88423
TAGGGCA	22	9	0.409091	0.0171876
AGGCGTA	24	11	0.458333	0.35749
ACGGCCA	4	2	0.5	0.564056
GCGGTCT	1	0	0	-0.787609
TTCGAAT	243	112	0.460905	1.54298
GCAGTTT	45	19	0.422222	0.0807426
AAGCGGC	5	1	0.2	-0.927832
TTATCAA	830	344	0.414458	-0.272358
AATATTC	1576	691	0.438452	1.69962
TGGCAGC	4	2	0.5	0.0900913
AGCCCAC	12	6	0.5	0.671832
CCGCCCT	4	0	0	-1.80251
ATCCCTT	210	95	0.452381	0.645024
TTACACC	156	68	0.435897	0.49817
CATTACA	435	176	0.404598	-0.468962
CATGCTG	16	10	0.625	1.78939
TTCTACA	558	228	0.408602	-0.651204
GGCGACA	8	4	0.5	0.579591
GTATGAC	108	32	0.296296	-2.70825
GCCACCG	1	1	1	0.904534
AAGGCCT	36	16	0.444444	1.05072
TGTACTA	335	140	0.41791	0.367447
GTAAGAC	54	17	0.314815	-1.52549
AGGACTA	59	25	0.423729	0.00404521
ACAGCTC	20	5	0.25	-0.960412
AACCCGG	4	2	0.5	0.552542
ACCCACA	65	19	0.292308	-1.18471
ACCTCAC	29	3	0.103448	-3.31781
CCACTCG	8	5	0.625	1.72368
AGCACAA	145	67	0.462069	1.38072
GAAGCCT	24	3	0.125	-2.69047
CCTAACT	24	10	0.416667	0.274482
CGACAGG	6	2	0.333333	-0.208266
CCTCATT	177	83	0.468927	0.514281
AGCTGAG	11	2	0.181818	-1.8067
ACTAATT	472	182	0.385593	-1.43065
GCCGTAC	4	0	0	-1.87108
CATGTGA	230	92	0.4	-0.19859
GGCGTAT	31	14	0.451613	0.920796
CGCTGAC	9	4	0.444444	0.731538
GAAGACA	117	52	0.444444	0.729673
ATGCTGG	16	7	0.4375	0.3759
GTTCTAT	351	129	0.367521	-1.91494
TAACCAA	283	121	0.427562	0.0737974
GCCCAGA	6	3	0.5	0.555108
ACGGCGA	2	1	0.5	0.667422
GAACCAA	106	43	0.40566	-0.188588
CATAACT	225	76	0.337778	-1.8734
CACCTTT	227	97	0.427313	0.348112
CCCCGCT	5	2	0.4	0.291832
GGAACCT	47	15	0.319149	-1.1794
CCTATCA	87	34	0.390805	-0.401794
ACATCTC	68	29	0.426471	0.869558
AGCTCAA	63	33	0.52381	2.21337
CAGCACG	5	1	0.2	-0.417819
TTAGTGA	96	37	0.385417	-0.297704
TTAAGCG	52	25	0.480769	1.23511
TCCAAAT	359	137	0.381616	-0.878434
CACAAGT	101	41	0.405941	-0.35971
CAGTTAT	175	74	0.422857	0.128124
TTCCCAC	70	29	0.414286	-0.0344626
AGACTTC	54	23	0.425926	0.633598
CGGTGAT	14	9	0.642857	1.95432
CGAATAG	30	7	0.233333	-2.16294
TCCAAGG	36	7	0.194444	-2.49799
CAGATAC	48	17	0.354167	-0.63412
ACTCGCG	2	1	0.5	0.0921187
TTGAGCC	23	9	0.391304	-0.203475
ACTATTT	774	347	0.44832	1.08487
ATAGTAG	159	58	0.36478	-1.4799
GAGTACT	44	17	0.386364	0.0231358
CCGTATG	39	13	0.333333	-0.501085
ACACTAA	170	65	0.382353	-1.05435
CCAAGTA	67	23	0.343284	-1.15741
CTCTATT	179	82	0.458101	0.215132
GAACAGG	73	35	0.479452	2.20245
CCCCATG	28	7	0.25	-0.784347
TCAGAAA	231	101	0.437229	0.302626
TGTACAC	381	151	0.396325	0.349177
TTCACTT	402	188	0.467662	1.20812
GCCCTCC	5	2	0.4	-0.723451
TATGACC	124	39	0.314516	-1.83302
TGGAAAA	737	338	0.458616	0.994357
TAACAGA	191	74	0.387435	-0.976904
CCCGAAC	4	1	0.25	-0.604571
CATGAGG	53	13	0.245283	-1.71959
TTGGTCC	31	10	0.322581	-0.984498
TGGATAA	358	148	0.413408	0.0191548
GGTTGTA	158	57	0.360759	-1.39978
AACAAGT	357	158	0.442577	0.681466
CTATCCA	67	33	0.492537	1.46373
CGGAATC	10	2	0.2	-1.30226
CTCCCGG	2	1	0.5	-0.106366
GATGGTT	97	42	0.43299	0.730359
GTAGCGT	13	6	0.461538	0.7396
AAACTAG	110	50	0.454545	0.645743
GCGTACT	20	11	0.55	1.67555
CGCCAAT	6	5	0.833333	2.41307
CGGTAGT	10	3	0.3	-0.548302
TTTCCAA	471	183	0.388535	-1.3581
TTCTCCG	28	15	0.535714	1.38989
CTAATAT	771	333	0.431907	0.493441
CCTAAGA	49	15	0.306122	-1.14614
CCCATGC	26	14	0.538462	1.58393
CCAGTAG	10	6	0.6	1.7813
GATGGGT	34	10	0.294118	-1.4678
AAATTTT	4357	1949	0.447326	2.16529
CGTCAGC	3	2	0.666667	0.854592
TGGATTA	248	85	0.342742	-1.83593
CCGTAAG	8	3	0.375	-0.0547119
GAGACGT	16	5	0.3125	-0.883985
GTGACAT	126	49	0.388889	-0.648283
TGTGCCT	85	36	0.423529	0.972084
TGCCAGA	13	2	0.153846	-1.725
GATCAAC	56	27	0.482143	1.2988
AGCGCCT	4	1	0.25	-0.199511
GGGAGGA	26	7	0.269231	-1.18781
ACGGCAA	16	7	0.4375	0.60782
GGAGAGG	26	8	0.307692	-1.03066
GTCGATA	31	13	0.419355	0.40123
CGGCAAT	14	7	0.5	1.03321
TGACGTA	57	24	0.421053	0.228837
TCCTTGT	205	85	0.414634	-0.155283
AAACCGG	9	1	0.111111	-1.84139
AAGGTCT	80	31	0.3875	-0.310383
ATTACGT	189	91	0.481481	1.6298
GCTTGAG	27	10	0.37037	0.0473967
ATCATAG	172	60	0.348837	-1.99459
TGTAATA	1848	757	0.409632	0.0456437
TCCTCAA	129	59	0.457364	1.7946
GCCACGC	2	0	0	-1.02826
CGAGTCG	2	0	0	-1.16879
ATGTCTA	254	112	0.440945	0.680999
GAAATCT	133	42	0.315789	-2.17221
AACTTGA	220	102	0.463636	1.54223
AGAATCT	138	55	0.398551	-0.451664
GGGCTCC	3	0	0	-1.4389
TTACTGA	102	47	0.460784	1.33247
GGGACAC	22	5	0.227273	-0.877405
GATGGAC	29	14	0.482759	0.44565
TCGATGC	13	5	0.384615	-0.192688
CGACTAA	19	7	0.368421	-0.198033
GGCACCG	1	0	0	-0.436436
ACGAGAA	83	38	0.457831	0.313514
CTGGCCT	2	2	1	1.6989
GTATTCC	161	58	0.360248	-1.59362
CGATCAT	43	23	0.534884	1.30729
TCTAGCT	42	14	0.333333	-0.886552
ATAGGGG	73	24	0.328767	-0.941615
GTCAGGG	5	2	0.4	0.142788
TGTTTTT	1599	745	0.465916	0.660353
ACTTCCA	85	41	0.482353	1.53364
AAGGGTA	192	87	0.453125	0.708858
ATTTCGT	274	103	0.375912	-1.19054
GACAGCA	19	10	0.526316	1.72718
GAGGCAC	19	6	0.315789	-0.846372
CGGCACC	2	0	0	-0.730056
GCAGTCT	12	4	0.333333	-0.264663
ACCGCTG	3	0	0	-1.19112
TTCGCAT	85	29	0.341176	-1.13165
GTAGCAC	45	16	0.355556	-0.583891
GCGACTG	3	0	0	-1.61824
GTAAGTT	156	60	0.384615	-0.642241
CACTATA	260	103	0.396154	-0.253176
AGTCTAG	3	1	0.333333	-0.255897
CGGCCCA	1	1	1	0.780707
GTCTGAC	12	5	0.416667	0.118881
GCCAAGG	8	2	0.25	-0.618998
GGTACGC	8	3	0.375	-0.402066
GCTTGTA	87	39	0.448276	0.939597
GAATGCG	17	5	0.294118	-0.979026
TTCGTTT	354	165	0.466102	0.587681
CGTACAG	35	10	0.285714	-1.4591
GAGGGGC	13	6	0.461538	-0.512518
CTAGGCA	14	7	0.5	0.929299
TACGGAC	12	6	0.5	0.822019
GAATCAG	34	14	0.411765	0.0744531
CATGACG	34	14	0.411765	0.0558282
TGGTACA	176	75	0.426136	-0.0271454
GGTTACA	158	60	0.379747	0.00897415
TGCTGGA	20	9	0.45	0.912174
AAGACAT	345	158	0.457971	0.973331
GGACCGA	2	0	0	-1.18287
ACATCAG	54	22	0.407407	0.106824
GGCTGCC	1	0	0	-0.693889
TAGTGGA	57	26	0.45614	0.76973
TATGCTG	100	46	0.46	1.00256
TATGTCT	343	167	0.48688	2.05275
CGCGCAC	5	2	0.4	-0.146687
GATCCTT	112	45	0.401786	-0.435937
GCCTTCG	4	3	0.75	1.18945
CGTCAAT	45	15	0.333333	-0.951642
CTAGTTA	88	36	0.409091	0.0625526
ATATATC	1793	751	0.418851	0.415955
AGTAGTG	39	17	0.435897	0.45771
AGTAAGC	36	15	0.416667	0.0901484
TTCGCGA	13	4	0.307692	-0.815245
CTGCACA	53	27	0.509434	0.884277
TCTGGAG	16	8	0.5	0.779495
TGCTCGC	5	0	0	-1.90048
AACTGCA	61	28	0.459016	1.08537
CCTTAGC	12	5	0.416667	0.359167
AAAGGCA	173	67	0.387283	-0.960253
ATCCTAC	76	29	0.381579	-0.196017
GCAGGCG	1	1	1	0.707107
TGCAAAT	299	123	0.411371	-0.0870868
TCAATAA	705	313	0.443972	1.51747
CTACTGT	36	15	0.416667	0.215122
TCTAATA	593	241	0.406408	-0.388412
GTGTCAG	13	2	0.153846	-2.01583
GCGTGAC	3	3	1	1.93232
AGAATAT	1570	679	0.432484	-0.0393528
GTACGAC	15	7	0.466667	0.105054
TCTTATG	487	195	0.400411	-0.900129
AAGCGAT	39	19	0.487179	0.377281
AATCATG	210	96	0.457143	1.32672
TGCTTCG	25	12	0.48	1.19344
GCACGGC	5	1	0.2	-0.436038
CATCTTG	106	50	0.471698	1.5266
CTACCTG	21	9	0.428571	0.0889344
AATCGCC	8	3	0.375	-0.0527553
GCTATAG	22	10	0.454545	0.667474
ACGAACG	13	4	0.307692	-0.762338
GGAATGC	37	14	0.378378	-0.334434
ATTTACG	172	65	0.377907	-1.11707
AGGTCAG	22	5	0.227273	-1.78937
TGTGGAT	151	66	0.437086	0.950718
CCCGACA	5	0	0	-1.66508
CTTAGCA	41	14	0.341463	-0.620413
CCCAGAT	16	4	0.25	-1.39501
AAGTCGG	9	6	0.666667	1.81551
AGCCATG	18	9	0.5	1.26316
TTAATGT	1201	519	0.43214	0.703405
ATGATTT	980	441	0.45	1.78371
CTGGCTG	1	1	1	1.49136
TCCGACG	3	1	0.333333	-0.136038
GTGTGCT	82	28	0.341463	-1.18247
ATAGAAC	351	129	0.367521	-2.3527
GTAAAAA	1498	642	0.428571	-1.45077
CGGCACT	4	0	0	-1.31185
CCGTTCG	2	1	0.5	0.369205
AGCGTAC	28	8	0.285714	-1.15745
GGAAGGA	121	48	0.396694	-0.474668
TCCCCGC	6	4	0.666667	0.827391
TGTTTCA	486	197	0.40535	-0.947809
CGAACCC	10	6	0.6	1.51305
AAATCCC	87	43	0.494253	1.54103
CTGACAA	57	23	0.403509	0.109887
TAGCCGG	1	0	0	-0.772207
ACTGACC	15	5	0.333333	-0.572969
CCGCGAT	1	0	0	-0.708149
TTCGTCT	59	26	0.440678	0.0158442
TGTCGGA	15	7	0.466667	0.519132
CTATACT	152	52	0.342105	-2.14395
CCTTGAG	31	6	0.193548	-2.24685
TATCGTG	46	21	0.456522	0.688611
CTTGCCA	13	2	0.153846	-1.51524
TCTGGGG	10	2	0.2	-1.13004
AAATACT	668	292	0.437126	0.957102
ATCGAAA	145	67	0.462069	0.97722
AGTGAAC	101	41	0.405941	0.389628
GCGCGGA	1	0	0	-0.684494
CAACACA	205	79	0.385366	-0.25739
ACTCCAA	52	19	0.365385	-1.00064
TCGACAC	14	4	0.285714	-0.820043
GGAGGGT	24	8	0.333333	-0.431454
TGCGTAC	53	25	0.471698	1.68034
AGATAAG	180	78	0.433333	-0.2444
CCGTGCA	10	4	0.4	0.191146
AGTGAGT	25	5	0.2	-2.08495
GCAAATC	44	20	0.454545	0.569749
GGCACTG	7	2	0.285714	-0.929452
TACTAGA	67	22	0.328358	-1.32923
CGGGCAG	1	1	1	0.754074
ACTAATA	595	251	0.421849	-0.351538
GGCACAT	88	33	0.375	-0.547201
AAAACAG	306	131	0.428105	-0.619023
TCACAAT	305	116	0.380328	-1.10926
CTCATTA	268	103	0.384328	-1.29634
ACACGCC	13	3	0.230769	-1.26617
TTTGTAG	390	169	0.433333	1.15669
TTTCATC	454	199	0.438326	-0.78933
GTTGCAG	16	6	0.375	-0.246101
GAACCCA	40	19	0.475	1.02465
ACTACAC	108	48	0.444444	0.947333
TAAACCC	134	39	0.291045	-2.68569
CAACGGA	29	12	0.413793	0.245867
AGAATAA	1553	703	0.452672	-0.646357
GCCGGAC	1	1	1	0.641689
GCGCCGC	1	1	1	0.693889
ATCTATA	784	347	0.442602	1.40399
ACGAGTT	46	22	0.478261	1.10428
ATTTATA	6650	2907	0.437143	1.52149
AGACCTT	80	31	0.3875	-0.506511
ACTATGT	199	81	0.407035	-0.517898
TGTTTTA	1749	745	0.425958	-0.878038
TATAAGT	1041	456	0.43804	1.84783
TAGAGAA	274	105	0.383212	-1.90739
GCCAATG	15	3	0.2	-1.49193
AGCAGTA	40	18	0.45	0.699842
CGTGTGG	16	2	0.125	-2.10148
ACAAGTA	321	142	0.442368	0.913598
GGAAAAA	1022	511	0.5	1.93704
GCGCGTC	1	0	0	-0.859727
GCCGAAA	7	2	0.285714	-0.596186
TCACACC	43	21	0.488372	1.48476
TGTCGTT	64	30	0.46875	0.695587
AACTCTC	59	21	0.355932	-0.728446
CTGCCTT	25	10	0.4	0.0179299
CGTACAA	126	54	0.428571	1.23035
GTCGAAA	41	15	0.365854	-0.759482
ACTTCCT	92	45	0.48913	0.884729
CGGACCA	2	1	0.5	0.518485
TAGTGGT	57	24	0.421053	0.339376
AAGCCCC	17	5	0.294118	-0.96693
TGTGATG	168	72	0.428571	0.61828
GTTAGTA	126	49	0.388889	-0.378852
GTAGCTC	27	7	0.259259	-1.67534
AACCATT	390	147	0.376923	-1.44278
CGTATCT	45	24	0.533333	1.44869
TTCAATT	989	430	0.434783	-0.0621608
GATATAT	1793	751	0.418851	0.115222
CTTGCAA	47	15	0.319149	-0.817617
GCCGCCA	1	0	0	-0.525924
CCGTTTG	40	17	0.425	1.04144
TCCGTAT	72	26	0.361111	-0.938573
GTCAGGT	37	12	0.324324	-0.845592
CTGCATG	38	15	0.394737	-0.168361
CAAAGCC	19	11	0.578947	1.60857
CCGTTCC	10	3	0.3	-0.403422
ACGAGTG	15	5	0.333333	-0.362157
TCACCCG	11	4	0.363636	0.2211
TAGATGG	49	24	0.489796	1.12766
AAGCGTC	21	12	0.571429	1.13925
CTAACTC	16	7	0.4375	0.249726
GGGGTGA	25	12	0.48	1.24101
GCTACAC	47	20	0.425532	0.983523
GCGCCAA	5	2	0.4	0.0218702
GTTGCTT	104	47	0.451923	1.14766
CCTAACG	9	2	0.222222	-0.63732
GCTGCAG	2	1	0.5	0.321873
TCACTCA	66	27	0.409091	-0.380263
TAACACT	221	85	0.384615	-0.725593
GTAACCG	12	4	0.333333	-0.432059
CGGCTGT	1	0	0	-1.0598
AGATGGC	15	8	0.533333	1.438
CTATGTG	116	58	0.5	1.98035
CCATTAT	369	135	0.365854	-1.84821
CATGAAT	390	164	0.420513	0.53727
TCCCGAT	16	2	0.125	-2.44674
ATACTAA	525	224	0.426667	0.448745
CAGACGC	7	2	0.285714	-0.608472
AGTACTG	37	9	0.243243	-1.99096
TCTGAAC	95	44	0.463158	1.40305
CGCTGTA	10	3	0.3	-0.56182
CCCACTT	52	20	0.384615	0.00745165
ACACTCT	87	42	0.482759	1.28521
TGGGAAG	64	33	0.515625	1.75409
TGGCGTA	18	11	0.611111	2.24047
CACGGAC	7	1	0.142857	-1.60206
CGGCATC	6	2	0.333333	0.132604
CCGTACT	12	5	0.416667	0.143378
CTGATAT	157	63	0.401274	-0.267157
TTGGATT	210	77	0.366667	-0.708738
GGTGGGT	16	7	0.4375	0.541535
GGGGCGC	3	2	0.666667	0.264287
GCCTATA	86	44	0.511628	2.69312
ACTGATA	96	40	0.416667	0.116936
TTCCTAT	566	256	0.452297	0.276217
CCCAACC	17	6	0.352941	-0.280686
CTGCGGT	1	1	1	1.42121
ATAAACC	413	164	0.397094	-0.0228459
TTTAGGG	115	41	0.356522	-0.879212
AGACGCG	6	4	0.666667	1.32538
GATCCGC	3	1	0.333333	-0.196215
CTGTTCT	123	52	0.422764	-0.483827
GCTGCTT	14	5	0.357143	-0.494241
ATCATAA	1144	494	0.431818	0.834601
TTGCAAT	174	83	0.477011	1.27886
ATATTTC	2327	1031	0.44306	1.40702
AGAACAG	123	52	0.422764	-0.219522
GCATGCA	104	42	0.403846	0.636027
TCCTAAC	52	18	0.346154	-0.840228
TGTTTAG	194	75	0.386598	-0.827527
GATGCCT	26	7	0.269231	-1.55139
AGTGACG	14	6	0.428571	0.548269
TGTCGAC	14	3	0.214286	-1.50474
GTTCTGA	62	24	0.387097	-0.34304
CTGGGAG	4	1	0.25	-0.507891
TGCACGG	10	4	0.4	0.880798
TTTTCGC	64	31	0.484375	1.11485
AATGCAT	434	191	0.440092	1.75648
AGCCGTG	6	2	0.333333	-0.745659
CAAAGGC	32	12	0.375	-0.0486611
GCCAAGA	15	3	0.2	-1.48658
TAGAACG	61	24	0.393443	-0.67502
AGCTGAT	35	17	0.485714	1.12399
CTACTGA	40	11	0.275	-1.50301
ATGATTG	219	93	0.424658	0.417289
TCGGCTT	11	6	0.545455	1.08751
CTATCAG	18	9	0.5	0.671329
CATTGGA	89	34	0.382022	-0.55013
AAAGATA	1338	618	0.461883	1.29703
AGTGCCG	4	0	0	-1.70725
CCTCTTA	150	52	0.346667	-2.08843
CCTGTGC	8	5	0.625	1.55201
GCACATT	254	97	0.38189	-0.106905
GACGCTC	2	2	1	1.90309
TAGCCAC	19	13	0.684211	2.87144
ATTAAAT	3525	1495	0.424113	-1.69342
TGAAGGT	147	52	0.353741	-1.0899
GACCACA	38	14	0.368421	-0.188099
ATTTTCA	1549	689	0.444803	1.6389
GCTCGAA	9	6	0.666667	1.73698
GCGAGGC	2	1	0.5	0.279742
CTTGAGC	22	13	0.590909	2.25271
CTCTAAT	136	50	0.367647	-1.06674
AGTCTCT	40	20	0.5	1.08127
AATCAAC	188	66	0.351064	-1.52594
ACTATGA	161	74	0.459627	0.737345
GGTTATG	105	43	0.409524	0.298202
TTTGGCT	130	60	0.461538	0.886863
CGAGCTT	9	3	0.333333	-0.485408
GAAGGTA	138	56	0.405797	-0.949887
TGCGCGA	3	2	0.666667	0.967118
GGCAAGA	14	4	0.285714	-0.745993
GAGGCCT	13	8	0.615385	1.56584
CGGTTGA	12	5	0.416667	0.181368
TTTGGAC	95	48	0.505263	2.06502
ATACTCC	77	30	0.38961	-0.556028
TAGCGGG	1	0	0	-0.709364
ACTCGGG	3	2	0.666667	1.03511
GGTGGGG	23	12	0.521739	1.46306
GCCGTTC	10	2	0.2	-1.1163
GTCTCCT	30	14	0.466667	0.881327
CCTGCGA	2	1	0.5	0.057964
TAAGTTC	229	98	0.427948	0.233678
GTCAAAA	257	120	0.466926	1.17048
GCTTCCA	32	11	0.34375	-0.901484
ATTGGTG	88	45	0.511364	2.34996
TGCCATT	93	36	0.387097	-0.766854
TCACGTC	21	14	0.666667	2.15582
GCCATGC	11	4	0.363636	-0.836113
TTCGGAA	62	22	0.354839	-1.10871
CTCCGCC	5	2	0.4	-0.652481
AGTGGAC	36	16	0.444444	0.387791
TCGCAAT	26	10	0.384615	-0.136601
CGTGTTA	102	48	0.470588	1.74703
CTCCAAC	28	10	0.357143	-0.0652094
AAGTCCG	3	1	0.333333	-0.279729
CAATAGC	34	9	0.264706	-1.41363
TTAACAA	1100	482	0.438182	0.867408
CATCCTG	25	8	0.32	-0.603468
TTTGCTA	195	78	0.4	-0.4289
TATCTGA	150	58	0.386667	-0.601446
AGATCCC	20	8	0.4	-0.550149
ATGCGCA	52	17	0.326923	-0.844703
AATATCA	1042	448	0.429942	0.385008
TACAGGC	15	8	0.533333	1.14544
CCCATTA	110	41	0.372727	-0.859808
GAAGACT	56	21	0.375	-0.409421
CAAGACT	37	18	0.486486	1.09923
TTATATA	8887	3843	0.432429	0.10798
TTCAGCT	58	23	0.396552	0.0154463
TTAGCCT	43	27	0.627907	3.02055
AATGTCG	52	27	0.519231	2.00112
CTAGTTT	110	50	0.454545	0.474725
TGGCTCC	4	1	0.25	-0.796539
TAGTCCT	59	25	0.423729	-0.0504754
CTCGTGA	18	13	0.722222	2.44973
TTAGATC	85	35	0.411765	0.0953296
GGGGACC	7	1	0.142857	-1.206
TCTCTTT	584	305	0.52226	2.37112
GTGTCCA	67	28	0.41791	-0.429552
GAAATCG	32	11	0.34375	-1.01147
TTTTCTT	3129	1543	0.493129	1.84171
TATACGT	393	168	0.427481	0.428533
CAAGGAT	99	40	0.40404	0.255844
ATTTCGA	169	67	0.39645	-0.760616
TTAAAAC	1112	455	0.409173	-0.997025
GGGACGG	2	1	0.5	-0.199959
ACGCGTC	6	4	0.666667	1.70617
GTATGGG	47	18	0.382979	-0.0790171
TTGATCG	27	9	0.333333	-0.473214
CAATCGT	43	18	0.418605	-0.0997383
GTCCCCT	27	8	0.296296	-1.68965
GGGTAAC	38	13	0.342105	-0.897892
ACCCACT	22	8	0.363636	-0.147594
ACCGTTG	30	16	0.533333	1.30174
GGATAAA	431	197	0.457077	0.694192
GCACTAA	61	32	0.52459	2.32467
CAGTCCA	19	13	0.684211	2.36976
CACAGGG	22	7	0.318182	-1.00108
GTCCGGG	2	2	1	1.14955
AAGTGAC	58	27	0.465517	0.469626
GTAGCTG	19	7	0.368421	0.0946968
ACTTAGA	95	48	0.505263	1.71751
TAACACG	102	48	0.470588	1.47379
TTCTGGG	20	6	0.3	-0.901556
CAGACGT	14	10	0.714286	2.79126
AAACCAC	78	37	0.474359	1.28378
CAGTGTA	77	30	0.38961	-0.311449
AACGTCT	51	21	0.411765	0.0711227
CCCGGGC	1	1	1	0.460566
ATCTAAG	84	43	0.511905	1.76182
GTGCTCT	39	15	0.384615	-0.108219
ACCTCTT	124	56	0.451613	0.934336
ATACCCA	144	51	0.354167	-1.27618
GTATGTA	1071	379	0.353875	-4.05252
TATACAT	3262	1475	0.452177	3.8292
CGCTTAA	52	25	0.480769	0.771903
CTGCGTA	11	4	0.363636	-0.226796
TTAACTC	131	46	0.351145	-1.63648
CGTCGTT	12	9	0.75	2.19921
ACGGCTT	5	2	0.4	0.213484
GAAATGG	183	84	0.459016	0.780952
ACTGAAC	77	35	0.454545	0.577224
TTACCAG	44	21	0.477273	1.17659
GAGTCAG	8	5	0.625	1.30008
TTAGATT	328	137	0.417683	-0.341989
TTATACT	838	392	0.46778	1.8605
TTGTGTC	113	49	0.433628	0.737435
GGTCTAT	53	20	0.377358	-0.516563
CACTGCG	4	1	0.25	-0.567003
TCCTTAC	136	62	0.455882	0.425011
GTTCCGA	18	3	0.166667	-1.79848
CTGTATT	243	110	0.452675	0.336242
ACTGCGT	6	2	0.333333	0.0328632
GCACATA	347	148	0.426513	0.234844
GGGATGG	21	6	0.285714	-0.795639
ATCCGTG	12	6	0.5	0.857219
TAGCTGA	40	12	0.3	-1.44882
AAGACCA	72	30	0.416667	0.44325
TTCAAGA	294	121	0.411565	-0.346966
CTTTAAC	203	84	0.413793	-0.635702
TCAGCGT	10	6	0.6	1.20584
GGAAACC	45	10	0.222222	-1.82895
GCAAAGC	18	10	0.555556	2.07884
CAGCACA	45	20	0.444444	0.634429
CGTCTAG	2	1	0.5	0.299938
ATCCTTG	99	40	0.40404	0.218236
GCAACCG	4	1	0.25	-0.566654
CTGATTA	110	40	0.363636	-1.31497
ATATCAG	157	63	0.401274	-0.454959
GAACCGA	21	7	0.333333	-0.935841
TTTACAC	625	271	0.4336	0.302133
AACCTGA	77	29	0.376623	-0.418155
GGATCGT	12	3	0.25	-0.957145
GGTTAAC	75	30	0.4	-0.493184
ACTATTG	152	69	0.453947	0.896323
TTCGATA	130	50	0.384615	-0.876523
TTCAGTA	194	75	0.386598	-0.833858
GCGGCTC	3	0	0	-1.36079
AGGCAGA	24	13	0.541667	1.87125
TAGCAAG	38	16	0.421053	0.203509
CACTAAA	167	70	0.419162	-0.0888645
AATTAAT	3042	1327	0.436226	-0.0546283
TCCTACG	20	5	0.25	-1.59419
TAGAGGG	39	14	0.358974	-0.530392
TGATATC	198	66	0.333333	-2.09187
GGAGACA	31	13	0.419355	0.290118
TGAAAGG	267	99	0.370787	-0.836585
CAATACT	140	58	0.414286	0.0407324
GATGACC	25	8	0.32	-1.13541
AATTTCG	155	71	0.458065	1.3658
ACCATGT	134	48	0.358209	-1.25927
GTTTCCC	67	32	0.477612	0.900855
ATTGCTA	117	51	0.435897	0.526568
AGAACAT	573	228	0.397906	-1.52905
TGGCCAA	18	7	0.388889	-0.18972
CTATTGG	35	18	0.514286	1.13305
TGGCGGA	3	0	0	-1.17803
GACCTAC	23	10	0.434783	0.163485
AGCTATA	204	94	0.460784	0.687939
GTTGTAC	189	76	0.402116	0.148046
GCTGTTA	62	23	0.370968	-0.108179
ACATCCG	17	9	0.529412	1.56694
TTCGGCC	5	1	0.2	-1.0371
CGTAGAA	51	23	0.45098	0.622144
TGCCCGC	5	3	0.6	0.269191
CCACCCC	20	6	0.3	-0.604751
TCGATAC	29	8	0.275862	-1.55004
AGGCCGC	1	1	1	0.904534
AACGGCC	4	2	0.5	0.223745
TGCCTGA	19	7	0.368421	0.104644
TCTAAAG	124	42	0.33871	-1.6199
TAGAATA	873	327	0.37457	-3.59068
CATTAGT	128	51	0.398438	-0.293284
CTTATTA	1116	448	0.401434	-1.54282
ACTGTGT	88	43	0.488636	1.72849
ACAAAAG	667	280	0.41979	-1.32527
CTGAAGA	77	26	0.337662	-1.53301
AAGCAAC	104	47	0.451923	0.904935
ACAATGC	96	32	0.333333	-1.00744
GGAGTAT	77	30	0.38961	-0.643106
GCCCATA	43	19	0.44186	1.17773
GTTGGCG	7	1	0.142857	-0.819181
GGCAGTT	15	7	0.466667	0.469503
ATACACA	1398	642	0.459227	4.52344
GTGGAGC	7	3	0.428571	0.0805491
GGGTTCC	13	3	0.230769	-1.29522
TAGCAAT	117	51	0.435897	0.790845
TGAGACA	74	33	0.445946	0.866506
ATTGTTA	1102	440	0.399274	-1.67851
GGTGAAG	26	8	0.307692	-0.752475
CCCCAAC	13	6	0.461538	0.69859
ACGGCAT	25	8	0.32	-0.543077
CGTGCTC	8	2	0.25	-1.09326
TTTCCAT	790	406	0.513924	3.7279
GCGGAAA	27	13	0.481481	0.603253
ACCCGTT	26	9	0.346154	-0.449835
TCAATAT	1101	445	0.404178	-0.913909
TCCCAAG	34	18	0.529412	1.2214
CAGCATG	16	10	0.625	2.16821
CTTCGCG	3	2	0.666667	0.901257
CACCGGG	3	2	0.666667	0.201229
TAAGTCG	22	6	0.272727	-1.59483
TTGATAA	830	344	0.414458	-0.437466
TCTTTTT	2574	1206	0.468531	-0.384963
GTAGAGT	60	27	0.45	0.696301
CTAATAC	139	53	0.381295	-0.798652
TAAAAAA	5266	2340	0.44436	-2.6189
GAAAAAC	424	198	0.466981	0.857674
TAACGAA	219	94	0.429224	-0.0369936
GCGTTGA	13	5	0.384615	-0.359138
AATCGTC	49	17	0.346939	-0.795145
ATATGAA	2680	1240	0.462687	3.57585
AATCACC	74	29	0.391892	-0.0591165
TATGTAC	1182	503	0.42555	0.403602
ATACGTG	138	54	0.391304	-0.128347
TATTCTG	285	126	0.442105	0.0955185
CGCAATT	29	11	0.37931	-0.517847
TTGGCGC	5	2	0.4	-0.187307
CGTAGAT	33	17	0.515152	1.48638
AATCCCA	72	30	0.416667	0.161326
TCGTTCA	94	43	0.457447	1.17795
ATTTGAC	200	87	0.435	0.545962
AGAGTCA	41	15	0.365854	-0.654377
ACCTACG	19	6	0.315789	-0.907808
AACCGCG	1	0	0	-0.926314
TCGCGCT	2	1	0.5	0.423934
CGAATAT	240	113	0.470833	1.95402
GACATCC	30	10	0.333333	-0.359575
CTACCTT	95	43	0.452632	0.682274
TGGTGCC	8	0	0	-1.79257
CCCAGGT	5	3	0.6	1.21334
TGACATT	290	123	0.424138	-0.085417
AGCAGCA	22	7	0.318182	-0.658682
TGGGCGC	2	1	0.5	0.190261
CACACAT	627	242	0.385965	-1.36092
GCTACCC	15	6	0.4	-0.242162
ATCGTCG	8	4	0.5	0.261351
TCTCACG	20	12	0.6	1.21391
TGGAATA	498	200	0.401606	-1.20867
AAAACCA	331	152	0.459215	1.35616
TCAGTGT	62	29	0.467742	1.05002
TCAGACG	15	10	0.666667	1.93971
TTTTAAT	4929	2222	0.450801	1.23885
GAAAACA	562	248	0.441281	-0.343353
GTGGTAG	30	13	0.433333	0.273924
CTTCTCG	15	6	0.4	0.128782
AAGACGA	75	34	0.453333	0.374823
TTGCAAG	47	15	0.319149	-1.02932
AAGGACA	255	104	0.407843	-0.2769
GAGGGAG	31	11	0.354839	-0.416939
ATCAGCT	35	17	0.485714	0.793735
ACGTACC	26	10	0.384615	-0.252298
TTCTCAG	59	22	0.372881	-0.548678
CTCACGC	5	2	0.4	0.0555172
GGTCCGT	5	1	0.2	-0.820048
GTGTCGT	19	9	0.473684	0.92548
AACGGGG	11	5	0.454545	0.522309
CTCATAA	415	159	0.383133	-0.951669
TTGCGTA	65	23	0.353846	-0.669805
GCCACTA	15	8	0.533333	1.28215
CAGCCCG	2	0	0	-1.16072
TATTTGG	412	151	0.366505	-1.61516
CGCAGGG	2	1	0.5	0.138147
TCACAAA	530	237	0.44717	1.15944
CGATAGA	33	13	0.393939	-0.254943
AGAAGCG	20	12	0.6	1.83496
AGTCGGC	1	0	0	-0.625883
ACGTCGT	18	6	0.333333	-0.314307
GCTGAGA	11	2	0.181818	-1.33784
GATAATG	235	106	0.451064	0.858421
AGTTAAC	104	45	0.432692	0.450827
GTACAGG	46	15	0.326087	-0.909613
AGTCTCA	37	13	0.351351	-0.638473
AATCGCG	4	1	0.25	-0.667305
ATCTTGG	42	13	0.309524	-1.19532
AGTGTGT	183	77	0.420765	-0.116403
GTTCATC	137	46	0.335766	-1.69565
GTGCTCG	6	1	0.166667	-1.19147
CTCGGGG	3	0	0	-1.37042
AGTAGCC	17	6	0.352941	-0.534599
AAAAAAT	6206	2836	0.456977	-1.05604
GATCATG	75	21	0.28	-2.02658
AATTATT	4484	1928	0.429973	-0.18801
GCCGGAT	1	0	0	-0.804935
GGAACCA	50	15	0.3	-1.60746
TCACGGC	4	2	0.5	0.572397
GAGTGCC	4	1	0.25	-0.647316
GGTTTAC	64	21	0.328125	-1.61423
GGGCTAA	17	7	0.411765	0.320516
TCCCGCT	4	1	0.25	-0.737394
TAGTAAG	148	61	0.412162	-0.128763
TAGTAGG	44	17	0.386364	-0.0968666
TGTCCGA	12	6	0.5	0.557814
CTCGGTC	3	0	0	-1.11496
TAGCATG	90	35	0.388889	0.0648004
CACATGA	240	100	0.416667	0.538743
GTATTCT	337	129	0.382789	-1.20796
TCTATCG	33	13	0.393939	-0.248992
GTGAACC	43	22	0.511628	2.83744
AGCTGGG	2	1	0.5	0.221083
CGAAAGA	91	36	0.395604	-0.89587
TTAATTC	943	398	0.422057	-0.25457
TTTATGC	486	219	0.450617	1.16333
AAAGTAC	390	163	0.417949	-0.538801
CTACTAA	152	59	0.388158	-0.270807
TTGAATA	1196	528	0.441472	1.16851
TTGGTTT	319	151	0.473354	1.57631
TGCGAAG	20	4	0.2	-1.95872
ACGCGAG	4	2	0.5	0.868466
TACCTTG	108	49	0.453704	0.989204
CGGACAA	17	11	0.647059	2.20021
TTAGCCC	17	7	0.411765	0.0995659
TAACCCG	18	9	0.5	1.18513
GTCGGTC	3	2	0.666667	0.963185
TCGGAGC	1	1	1	1.16017
TCTATCC	77	38	0.493506	1.46283
TCGGGGC	3	2	0.666667	0.451549
GATCAGT	20	5	0.25	-1.39805
GTCACTC	13	6	0.461538	0.494462
CGCGTTA	13	5	0.384615	0.111656
TTCACAC	231	94	0.406926	0.175048
TCAGAAT	196	84	0.428571	0.837301
CTATGCG	8	3	0.375	-0.209685
CGTTACA	120	49	0.408333	-0.0825206
ACCTTGT	141	63	0.446809	0.452002
AACCGAC	12	3	0.25	-0.750867
AATAGCA	216	89	0.412037	-0.159614
TGTCTAA	195	84	0.430769	-0.0213876
GGCATGA	28	6	0.214286	-2.25867
AAGGTGG	62	25	0.403226	-0.383702
GGACAGT	25	12	0.48	0.849891
CGGCTTA	8	4	0.5	0.463921
ACGTTAA	186	80	0.430108	0.77392
TGCGACC	7	2	0.285714	-0.395994
GCTGGTT	16	4	0.25	-1.15129
ACTCCAC	28	15	0.535714	1.80546
CACGAGT	17	10	0.588235	1.73393
GAACTAG	57	23	0.403509	0.108897
AGTGTCA	56	19	0.339286	-1.5379
ACCACGG	7	2	0.285714	-0.115242
TGAGGAG	64	24	0.375	-0.643413
CATTCCG	14	6	0.428571	0.194914
GAGTAGA	44	26	0.590909	2.04563
AACTGCT	41	21	0.512195	1.37669
GATTGAG	44	13	0.295455	-1.62088
ATTAATG	968	388	0.400826	-1.09963
TATTATC	1103	476	0.43155	-0.0644515
TAGCTTA	122	61	0.5	1.89224
CTCATTT	566	261	0.461131	0.756426
AGTTCGA	38	14	0.368421	-0.628643
TTGGCTA	114	48	0.421053	0.432203
TGGCGTT	14	6	0.428571	0.0361575
GTTGGGA	34	10	0.294118	-0.955726
TTACCTG	103	52	0.504854	2.02301
CAGCGAA	7	3	0.428571	0.341334
TACATAA	2351	970	0.41259	-0.591975
GAGTTTG	51	24	0.470588	1.01171
CATTTTA	2466	1063	0.431062	-0.563454
TATCTCC	116	50	0.431034	0.123158
CTTTGAC	44	12	0.272727	-1.63038
AATTCAA	949	403	0.424658	-0.186276
CTGTCAC	25	12	0.48	-0.0586907
GCGCACG	4	2	0.5	0.133631
CAGTTGT	96	48	0.5	1.55412
CGCCGTA	3	1	0.333333	0.0453002
AGGGACC	20	4	0.2	-2.11626
CGACGGA	3	1	0.333333	-0.101458
ACTCGAG	8	1	0.125	-1.58401
GGTATCT	77	29	0.376623	-0.289162
CTCGTTT	66	31	0.469697	0.414161
CTTTCCA	184	80	0.434783	0.377864
GCGATAT	45	16	0.355556	-0.911189
CAAGGTA	108	49	0.453704	1.1915
AAAGCTT	231	94	0.406926	-0.164617
CAATAAA	1112	483	0.434353	0.338052
TATTCGG	42	16	0.380952	-0.468425
TATTGTT	1361	556	0.408523	-2.02039
GTGCATA	343	140	0.408163	0.910641
ACGTGCT	28	7	0.25	-1.70846
AATGAGA	442	211	0.477376	1.37265
GTCCCGT	4	2	0.5	0.441339
AGTAATG	173	69	0.398844	-0.32156
AGATCAG	27	10	0.37037	-0.187193
ACCATCT	76	37	0.486842	1.17643
GATCAGC	7	2	0.285714	-0.733107
CGTGATG	25	13	0.52	2.15378
TGGTCAG	17	5	0.294118	-1.07473
ATATTAA	4736	2063	0.4356	0.768616
TACGGTA	46	23	0.5	1.11144
CTGTAAT	173	71	0.410405	-0.235823
CACGAGG	6	4	0.666667	1.32607
TTCGCTT	68	34	0.5	0.87895
GAACGGG	11	4	0.363636	0.0453996
AAACTCA	153	62	0.405229	-0.223636
CGCGATT	4	1	0.25	-0.511783
CCTGTTG	38	16	0.421053	0.579643
GCCGTTG	7	4	0.571429	0.776762
ATGGAGA	164	72	0.439024	0.836733
TCTTTGA	248	112	0.451613	1.19114
TTCACAT	740	331	0.447297	1.29643
CCGTTTT	109	46	0.422018	-0.185149
AGAGTGA	53	23	0.433962	0.257272
TTACGAA	204	85	0.416667	-0.00338667
TCGAAGG	28	12	0.428571	0.713277
GCACTGT	30	9	0.3	-1.1061
CGGTTAC	12	4	0.333333	-0.351544
CCGGTCA	2	1	0.5	0.161489
GGCGTGG	6	3	0.5	-0.0898751
GATATTG	209	75	0.358852	-1.21331
TCCTGTT	148	62	0.418919	-0.382118
TAGACCC	19	5	0.263158	-1.14957
GCATCAC	28	12	0.428571	0.527366
TGTGTAA	888	382	0.43018	1.67366
AATAGAT	600	289	0.481667	2.39993
TTACATC	267	114	0.426966	0.493059
CCCCCGA	8	1	0.125	-1.62827
ATTCGGG	18	5	0.277778	-1.50772
TGAATTC	304	126	0.414474	-0.0421623
AAGAGCA	130	61	0.469231	0.88929
TCAAGAT	163	60	0.368098	-1.56664
TATAACA	1953	806	0.412698	-0.218095
GTGTTCT	152	58	0.381579	-0.650723
TGACAAC	105	43	0.409524	-0.0225591
TCAACCT	71	33	0.464789	0.86691
GCGTCAA	15	6	0.4	0.00718447
ATTCTTC	574	221	0.385017	-2.57021
CCGAATT	58	22	0.37931	-0.565458
TTCTCTC	195	78	0.4	-0.959869
AAGAGCT	65	22	0.338462	-0.860664
CAGTATC	45	14	0.311111	-0.829692
CGGCTAA	7	2	0.285714	-0.53579
TATGCGT	125	53	0.424	0.165849
GTGGCAA	30	8	0.266667	-1.51938
GCTTTGA	60	23	0.383333	-0.123847
CGGCTCT	5	2	0.4	0.076708
CAGCAAG	15	1	0.0666667	-2.48843
TTCATGC	129	59	0.457364	0.776361
TGGAGGT	44	18	0.409091	0.437165
TCAAGCG	19	12	0.631579	1.85802
AGCCGGC	3	2	0.666667	0.264287
ATCCTTT	688	315	0.457849	0.61139
GGATCCA	27	9	0.333333	-0.490056
CGATAGT	12	3	0.25	-1.10249
TCTGGTG	25	7	0.28	-1.53485
ACTCGTG	17	10	0.588235	1.26246
GCGCTCA	13	5	0.384615	-0.0691654
TACATTG	354	140	0.39548	-0.446137
ACAGGAT	80	33	0.4125	-0.043775
CAGGACG	7	4	0.571429	0.750368
ACCAACG	21	12	0.571429	1.50812
CTGGCCG	1	0	0	-0.603023
TAATCAC	213	90	0.422535	0.351521
GTCCTCT	31	11	0.354839	-0.750852
ATCCCGT	23	9	0.391304	0.286528
GCTTTAA	252	100	0.396825	-0.539454
ACGACTT	40	12	0.3	-1.41427
GTGACAG	25	12	0.48	0.872172
TGCCAAA	57	27	0.473684	1.06945
CTACAAT	278	108	0.388489	-0.455934
GTGACGT	26	11	0.423077	0.253506
GAATTGA	232	102	0.439655	0.557192
ATCACGC	24	10	0.416667	0.429629
ATACAGG	85	32	0.376471	-0.554894
AATTCTG	189	80	0.42328	-0.0497001
TTTTGCA	393	151	0.384224	-1.28722
GAGAGAA	195	78	0.4	-0.854321
CGAACCG	11	3	0.272727	-0.501541
CCCGAGT	3	2	0.666667	0.791204
CATGTGC	98	44	0.44898	1.54008
TCAAAAG	495	210	0.424242	0.0489191
ATCGCTT	39	19	0.487179	0.8495
CCAAAAT	444	168	0.378378	-0.823714
GTTGTAG	112	38	0.339286	-1.15906
CTAGCGA	10	4	0.4	0.392059
CACAGAA	119	44	0.369748	-0.539053
TCGATAA	108	45	0.416667	0.058615
GTACCGT	30	13	0.433333	0.579323
TGCCGAA	14	6	0.428571	0.367817
TGGGGAC	23	4	0.173913	-3.56916
GGCACGC	3	2	0.666667	0.46291
CCTCGTC	8	2	0.25	-0.977759
GGAAGCT	28	14	0.5	1.58768
GCCTCGC	2	1	0.5	0.00101015
TCACTAT	154	67	0.435065	0.260126
GATCCAC	27	4	0.148148	-2.6427
CATGAGC	36	9	0.25	-1.67293
TCTCAAG	67	22	0.328358	-1.80614
TCCGAGC	4	1	0.25	-0.602127
CACGCTG	4	3	0.75	1.23005
AAACTTT	816	350	0.428922	0.444559
CGAGGTT	19	7	0.368421	-0.473925
GAGACGG	6	1	0.166667	-1.42565
GTCGGCT	3	3	1	2.09446
CCACTAG	13	6	0.461538	0.730508
ATAGTAT	690	275	0.398551	-1.02217
ACACATC	166	63	0.379518	0.0196958
GCGCGAC	2	1	0.5	0.0188579
AGCTTTA	165	65	0.393939	-0.739923
TCCAGGG	13	4	0.307692	0.24997
GTGATAC	92	33	0.358696	-1.1496
ATGATCC	86	42	0.488372	1.52925
TGGATCT	74	29	0.391892	0.221737
TCTTCGC	15	7	0.466667	0.903587
TTACAAT	1174	506	0.431005	0.803534
ACAAGAT	244	95	0.389344	-0.812047
TAACCGA	31	12	0.387097	0.13504
TGGGTCG	6	1	0.166667	-0.915174
TAACCTC	73	37	0.506849	1.44966
CTTGACC	21	9	0.428571	0.0608837
TTGGTAA	288	129	0.447917	1.38834
TGGGCGG	2	2	1	1.69356
ATCACAT	480	198	0.4125	0.503348
TCTCCGC	7	5	0.714286	1.61833
CGTTCCA	29	9	0.310345	-1.18315
TACAGTA	194	73	0.376289	-0.761963
GACTTCT	43	17	0.395349	-0.30273
CGAAGAA	111	45	0.405405	-0.574677
GCAGGTG	17	9	0.529412	1.23998
GAGCTGG	4	3	0.75	1.74007
TTGACGA	57	21	0.368421	-0.238383
GGCAGAT	11	6	0.545455	1.08308
TCGTAGA	34	17	0.5	1.08861
TCCTTTA	628	281	0.447452	-0.210838
CTTGGCC	6	2	0.333333	-0.3405
CTTAGGC	9	2	0.222222	-1.09917
CTACGCG	3	2	0.666667	0.558619
AGTCCTG	10	4	0.4	0.0905941
CATCCGC	8	4	0.5	1.10095
CGCCTTC	13	4	0.307692	-0.421892
CCAAAGC	25	10	0.4	0.159926
GATACCA	80	33	0.4125	0.831561
CTAACCT	35	10	0.285714	-1.56488
GAACAGC	37	16	0.432432	0.350981
CGTGAAA	89	40	0.449438	1.42639
TCACTTT	320	154	0.48125	1.38488
TTCAAAG	397	168	0.423174	0.343751
AGAGAGC	26	13	0.5	1.03905
GGTTTGT	115	44	0.382609	-0.517101
CACCGGC	2	0	0	-0.730187
TCTCGGA	11	7	0.636364	1.46977
CCAGCTC	4	3	0.75	1.94673
ACGAGGC	3	2	0.666667	1.05643
CGTTAGC	12	7	0.583333	1.52478
GGCTAGA	13	8	0.615385	1.44755
CCGTCTA	8	3	0.375	-0.240619
TAGTCGG	7	4	0.571429	0.809365
CCGCGTC	2	2	1	1.06642
AGACGCC	7	2	0.285714	-0.451438
ACAGACG	17	7	0.411765	0.102792
ACTAACC	43	18	0.418605	0.246431
GAAAGTC	37	9	0.243243	-2.45722
GGAGCTA	18	4	0.222222	-1.67946
CGACAAT	36	12	0.333333	-1.11125
CTGCTTT	90	40	0.444444	0.247254
ACTTTTG	413	184	0.445521	1.02102
GGGTCGG	1	1	1	1.31134
CAAACTT	210	86	0.409524	-0.128638
CATGCCC	11	4	0.363636	-0.326003
GACTTAC	31	13	0.419355	-0.232724
ATGCCAA	91	41	0.450549	0.829185
CCGGGAG	2	1	0.5	-0.155485
TCCACTT	130	62	0.476923	1.20313
AAATGGA	755	356	0.471523	1.38254
ACCTAAA	241	87	0.360996	-1.54952
CCCTGTT	28	13	0.464286	0.990939
TAGTCCC	21	10	0.47619	0.73028
ATAGCTC	53	20	0.377358	-0.609505
GTTTGGA	84	38	0.452381	1.15327
CATACTA	218	93	0.426606	0.857701
GTAATAG	178	66	0.370787	-1.58593
CGATACG	15	5	0.333333	-0.388285
ATCAAGC	56	24	0.428571	0.518812
TCAATCC	63	23	0.365079	-0.866156
ACGATAC	57	19	0.333333	-1.12899
CCACGTA	28	11	0.392857	-0.644728
CCGGTGT	10	4	0.4	-0.478412
ACTGTCA	54	28	0.518519	1.59517
TTCCGTA	64	21	0.328125	-1.77739
AGCCAGC	4	1	0.25	-0.513592
CATGATG	123	50	0.406504	0.380469
AACGGGC	7	4	0.571429	1.14481
TGATAGG	87	34	0.390805	-0.235738
AGGCATT	79	43	0.544304	2.31328
ACTAAAT	432	186	0.430556	0.643965
TTATCGC	34	12	0.352941	-0.632235
GTCCATG	36	14	0.388889	0.247541
CGCGCCT	3	0	0	-1.35359
CTCAGGG	5	2	0.4	0.120006
ACAACCA	152	68	0.447368	1.26113
ATGGTGG	47	20	0.425532	0.71929
TCGAACA	75	26	0.346667	-1.08111
TACAAGC	87	39	0.448276	0.927022
AGTACGG	12	5	0.416667	0.196221
GGGTGAG	14	7	0.5	0.910114
ACGCCGT	3	1	0.333333	-0.263472
GTTGCTG	19	5	0.263158	-1.34057
CTAGGTT	38	15	0.394737	0.202025
TTTAATC	670	297	0.443284	0.585393
AGATTGA	125	50	0.4	-0.639504
GTGTAAG	154	53	0.344156	-1.705
CTTCCTC	74	26	0.351351	-0.993801
CATACAT	1129	458	0.405669	0.295369
ATCCATC	105	43	0.409524	0.299577
CTCTTAC	81	33	0.407407	-0.538072
GGGGCGG	3	2	0.666667	0.311715
GGCCCCG	2	0	0	-0.594089
TTTATCC	431	197	0.457077	0.438366
ATGCGTG	40	19	0.475	0.649268
TTACCAA	288	129	0.447917	1.79094
ATCTGCC	11	6	0.545455	0.94695
TAAAACG	356	143	0.401685	-0.653232
GGGGATG	22	7	0.318182	-0.872712
TGATTTG	261	120	0.45977	1.64399
TGGTTGA	78	33	0.423077	0.361197
GGTCAGT	15	5	0.333333	-0.175567
ATACGAG	58	20	0.344828	-1.1113
TACCATT	453	181	0.399558	-0.887238
GACAGGG	9	3	0.333333	-0.245517
ACGTTAT	243	95	0.390947	-1.05505
TACGTAC	152	69	0.453947	1.13257
GACCCAG	7	2	0.285714	-0.204289
CGAGTCC	3	2	0.666667	0.870364
TCTGCGA	6	2	0.333333	-0.54015
ATCGCAG	2	1	0.5	0.261777
TATGTGA	651	273	0.419355	0.367592
CGCTGCC	2	1	0.5	0.269065
CCGTGGT	7	2	0.285714	-0.856866
TGACAAT	263	102	0.387833	-1.13196
GGTTGGC	11	2	0.181818	-0.979036
CACTACG	21	8	0.380952	0.081032
CCATCAG	25	4	0.16	-1.97392
GGTTATA	413	170	0.411622	-0.073225
AATAGGG	135	56	0.414815	-0.192154
TAGCTCT	38	12	0.315789	-1.00278
GGGGGTA	47	19	0.404255	0.84829
AGAAAAA	2550	1251	0.490588	1.31917
TTGCCAC	30	8	0.266667	-1.60205
TCCTAAG	66	24	0.363636	-0.798353
GCTGAGT	7	1	0.142857	-1.36745
AGGGTGC	11	7	0.636364	1.64404
AAGTAAG	182	89	0.489011	0.960643
GACTCCT	15	8	0.533333	1.27522
CGGAGAT	8	4	0.5	0.558582
ACCGATT	32	15	0.46875	0.333786
GGGCAAC	17	6	0.352941	-0.813017
GGCGGAA	11	4	0.363636	0.163529
ACATTCA	464	189	0.407328	0.427074
TCTATCT	168	73	0.434524	0.0682247
CTACCAC	30	13	0.433333	0.44995
AAGTGTG	192	78	0.40625	-0.0891629
CTGGGTG	8	2	0.25	-0.955626
ATCTACG	33	17	0.515152	0.882439
TACGTTC	105	46	0.438095	0.652976
TATTGAA	1046	449	0.429254	0.598591
GGGCGCT	1	0	0	-0.718502
ATTAGGC	57	25	0.438596	0.44059
CCTGGGT	5	2	0.4	0.132501
TCCAACG	19	8	0.421053	0.549407
GGGGAAA	231	102	0.441558	0.710876
CGTGCTT	27	5	0.185185	-2.09871
TGCGGTA	9	3	0.333333	-0.446459
GGTGTGT	122	46	0.377049	-0.039545
AACCCCA	58	21	0.362069	0.0530733
CAACAAT	379	157	0.414248	0.313659
TTACGGA	40	16	0.4	0.150977
TGTAGAA	558	228	0.408602	-0.847032
ATTCTGG	46	19	0.413043	0.480636
CGTAGAG	11	4	0.363636	-0.393721
AGCCAAG	14	6	0.428571	0.187896
CTGTCCA	49	22	0.44898	0.255013
TACCGGG	3	1	0.333333	-0.56088
CGTCCCC	3	1	0.333333	-0.770055
TCGTTAA	132	63	0.477273	1.28605
GATCTGC	12	4	0.333333	-0.546779
ACCGAAA	45	14	0.311111	-1.40078
GTGGCAC	20	5	0.25	-0.981319
ATGCCGA	21	9	0.428571	-0.0669839
TTTCCGG	13	2	0.153846	-1.41894
CTAGAAC	43	10	0.232558	-2.46981
AAGATGG	133	62	0.466165	1.21056
GAGATTA	152	65	0.427632	0.236773
TTGTTTT	1839	898	0.488309	2.49755
TTAGTCC	43	19	0.44186	0.38701
GTATATT	1766	751	0.425255	0.634788
TCGTTGG	15	5	0.333333	-0.616746
CTATGCA	74	32	0.432432	0.492721
ACGCCGA	3	2	0.666667	0.949367
GCGCACC	1	0	0	-0.554247
ATAACTA	600	249	0.415	-0.454336
GTAGTCT	45	17	0.377778	-0.406105
CGACGTC	5	2	0.4	0.0686211
CGCTGGA	1	1	1	1.0532
AGATCTT	148	68	0.459459	1.10265
AAATGAT	1515	711	0.469307	2.60446
GCCAGCT	3	1	0.333333	-0.186739
ATACTTA	941	425	0.451647	1.75467
ACATCAA	312	119	0.38141	-0.771797
AATTAAG	863	369	0.427578	-0.353446
TACGGGT	25	9	0.36	-0.874715
GACCTTT	124	53	0.427419	-0.00315653
GTTTTAA	1112	455	0.409173	-1.44576
ATGCCCT	47	15	0.319149	-1.00467
ACGGTGA	24	13	0.541667	1.46107
GTAGACG	18	10	0.555556	1.33653
AAGCCGC	4	2	0.5	0.307313
TTGAACC	127	50	0.393701	-0.363909
TCCGCCA	3	0	0	-1.34355
GCGTATT	73	29	0.39726	0.124124
AAGACTT	161	61	0.378882	-1.24688
TTACTGC	42	18	0.428571	-0.100138
AATAAAG	1412	637	0.451133	0.490811
GGTGCAG	10	4	0.4	0.645135
TTTAAAC	997	389	0.390171	-2.14827
AGTGCAG	17	6	0.352941	-0.574694
TTCTAAT	750	331	0.441333	0.352316
TCATCGT	63	29	0.460317	0.706242
TATCGGT	30	9	0.3	-1.41684
TAGTAAA	521	228	0.43762	0.0962051
AGCAATC	32	14	0.4375	0.489773
TCGACGT	20	12	0.6	1.98258
TTACAGT	157	70	0.44586	0.44302
CCGTGTT	26	13	0.5	1.36044
AAGTTCC	106	44	0.415094	0.0143131
CTCTCGC	7	4	0.571429	0.989126
CATGGAT	114	42	0.368421	-0.478241
CGAATCA	37	12	0.324324	-1.20081
AAAAGAT	1339	610	0.455564	0.116056
CGATCTG	8	5	0.625	0.912609
TACCATG	108	45	0.416667	0.467217
GGGACGT	10	2	0.2	-1.51223
AACCACG	23	12	0.521739	1.30021
TCTACTG	38	16	0.421053	-0.0247124
ACGCCCC	7	4	0.571429	1.16872
CCCGTAC	9	1	0.111111	-1.88278
ATAAGGG	243	90	0.37037	-1.74204
TCAGGTC	13	1	0.0769231	-2.36412
TAACGGC	11	4	0.363636	-0.321098
AGTATGA	253	103	0.407115	0.0676881
CGTGTGT	105	48	0.457143	1.56754
TGGAGTC	6	3	0.5	0.309313
CGAGCGT	4	1	0.25	-0.800897
AGTTTCC	105	41	0.390476	-0.578597
GACTCGC	5	4	0.8	1.71984
CGACGTG	7	4	0.571429	0.568982
CTGCGAC	4	2	0.5	0.243076
CCGTTTA	68	22	0.323529	-1.63364
TAGGGCG	7	3	0.428571	0.398677
AGCCCTA	26	2	0.0769231	-3.67789
GCTGCAC	11	4	0.363636	-0.0721731
GGGATTA	76	33	0.434211	0.448284
ACACATT	995	420	0.422111	1.25144
CCTGTGG	15	10	0.666667	2.25615
CCTAGTT	31	13	0.419355	-0.0689551
CACGTAA	95	47	0.494737	1.87099
TTATCTT	1026	473	0.461014	0.642403
GGACATC	29	9	0.310345	-0.37078
AATTCGT	257	113	0.439689	0.859517
AGGCGAA	22	10	0.454545	0.383366
TAAAGTC	152	65	0.427632	0.267758
CAGTACT	37	9	0.243243	-1.97369
TTCCGCA	19	9	0.473684	-0.047296
ACAATCA	212	92	0.433962	0.560343
ACTCGGC	4	2	0.5	0.566436
GCAGATA	55	32	0.581818	2.29827
ACACGTC	34	16	0.470588	0.8547
ACGGGGC	2	0	0	-0.762001
GAAGAGT	102	39	0.382353	-1.28729
TTCTGTC	95	38	0.4	-0.928139
CCCACTC	9	2	0.222222	-0.859878
GGAGCAA	44	18	0.409091	0.558966
ACAGGAG	38	7	0.184211	-2.75935
GACCTGA	13	1	0.0769231	-2.55696
ACGGACC	5	1	0.2	-1.06692
AGCTCCT	30	9	0.3	-1.17663
GTTCAAC	106	45	0.424528	0.411101
TAATACA	1652	670	0.405569	-1.43275
AGCGGGT	2	0	0	-1.00558
GTACGAT	74	33	0.445946	0.788241
GATTCCC	27	12	0.444444	0.605621
AAGAGAG	146	58	0.39726	-1.02982
AGTAAAG	139	73	0.52518	1.83291
GTTAGGG	14	4	0.285714	-1.16551
CTCGCCA	5	3	0.6	0.881684
CTAATCG	18	9	0.5	0.747831
GTCAGTA	38	19	0.5	1.44153
AGCACTA	45	17	0.377778	-0.455346
CACCTTA	162	70	0.432099	0.425302
GCGTTTG	21	8	0.380952	0.134496
GACACAG	20	10	0.5	0.563109
GAATAGC	58	26	0.448276	0.787381
TGAAGGA	227	106	0.46696	0.642902
TGCTTAT	440	190	0.431818	0.718126
GTCATTC	101	47	0.465347	1.33904
AGTCTGG	12	6	0.5	0.522013
CACAAAG	175	79	0.451429	1.2456
GGGCACA	27	7	0.259259	-2.63817
TGTTAGT	143	66	0.461538	1.64584
GATCCTC	14	7	0.5	0.735672
CGACCTA	6	4	0.666667	1.30419
TGTGGTA	177	67	0.378531	-0.135675
AGAGTAG	41	21	0.512195	1.21355
CATGTTC	235	97	0.412766	-0.264289
CAATTGT	310	154	0.496774	3.31412
TACAGCT	63	24	0.380952	-0.367354
CTTATGA	412	146	0.354369	-2.84361
CCGACCC	1	1	1	1.04315
GGGCGGT	3	2	0.666667	0.747926
CCTGCTT	37	15	0.405405	0.122528
AGGCCTA	23	16	0.695652	2.81633
GTCGTAA	55	27	0.490909	1.3256
ATATGCG	123	60	0.487805	2.51046
GTTCTCG	21	11	0.52381	1.47701
ACCCATC	34	10	0.294118	-1.45554
CTTAACC	67	26	0.38806	-0.554572
CATTTGC	139	61	0.438849	0.602184
AGAGTTG	56	27	0.482143	0.895772
AATGGTC	94	41	0.43617	0.719012
TATGAGG	170	68	0.4	-0.177954
TGAAGTT	284	122	0.429577	0.540526
GTTCGCC	5	1	0.2	-1.01248
GCGGCTT	4	2	0.5	0.606743
TGTGGGA	63	25	0.396825	0.282712
TGGGGGC	10	1	0.1	-1.10679
GCGCCCT	2	0	0	-1.01315
ATGTGGT	186	83	0.446237	0.869439
AGTAACC	52	18	0.346154	-0.652578
ACCCTTA	167	60	0.359281	-1.59123
GCAGGCA	6	2	0.333333	0.143926
ACAGCCG	1	0	0	-0.634649
CACATAT	1369	623	0.455077	3.33439
TCAGACC	16	5	0.3125	0.147817
GTCTTTG	55	24	0.436364	0.466198
ATCTGGC	5	2	0.4	-0.239439
TAACTTA	519	192	0.369942	-2.14488
AGTCACT	25	10	0.4	-0.0110412
GTCCGCA	7	3	0.428571	0.338523
CGGTTCC	5	1	0.2	-0.317098
TGCTCCC	16	8	0.5	0.931
GATGACT	35	13	0.371429	0.130771
CACAACT	98	44	0.44898	1.0262
GGTAGGA	25	13	0.52	0.922656
CCACAGT	17	10	0.588235	1.73098
GCAGGTT	22	6	0.272727	-0.367673
AAATAAC	1259	531	0.421763	-0.155861
ACTTGGA	82	25	0.304878	-1.86
CACGATG	25	10	0.4	0.493215
TTGTCAG	57	23	0.403509	-0.00240719
GAATCCC	31	12	0.387097	-0.093641
AAGGTTG	152	62	0.407895	0.290891
GAATTAG	162	56	0.345679	-1.91708
TTCATCC	159	64	0.402516	-0.309446
TTCCGGG	4	2	0.5	0.347584
TTATCAG	133	58	0.43609	0.439307
AAAGAAC	644	276	0.428571	-1.26645
GGACAAT	130	62	0.476923	1.24667
AGACCAG	7	4	0.571429	1.0679
CCCCCCT	63	21	0.333333	0.159812
TCTAGGC	10	4	0.4	0.401836
ACCTTTG	153	69	0.45098	0.909423
ATCGTAA	108	42	0.388889	-0.659336
AGCGACC	1	1	1	1.2509
GGAGCCT	9	2	0.222222	-0.958183
GCGCGTA	9	3	0.333333	-0.228538
AGGGCCC	1	0	0	-0.816497
TATGTTT	2056	897	0.436284	0.578174
TCCTGCG	8	3	0.375	0.150011
CGCTACT	11	5	0.454545	0.315944
ACACCCA	71	34	0.478873	1.65717
ACAGTCG	11	2	0.181818	-1.20404
CGAGGGC	2	0	0	-1.79371
AAAGCTG	53	26	0.490566	0.920517
AATCACG	50	17	0.34	-1.00088
ACCCCGA	8	2	0.25	-0.940321
GTCTACC	28	11	0.392857	0.22314
GTACCCT	47	21	0.446809	0.919367
GAGATCG	7	3	0.428571	0.0572212
CCACGAG	2	0	0	-0.96425
TGATTCT	195	76	0.389744	-0.886988
GAACGCT	11	4	0.363636	0.045235
AAGTCTT	161	61	0.378882	-0.851859
GCTGTTT	77	33	0.428571	0.560836
AAAACTC	188	79	0.420213	0.326066
TGATCTA	129	51	0.395349	-0.346343
TGCAGAG	16	9	0.5625	1.80976
TTTTGTG	853	360	0.42204	-0.635989
AACGGTC	10	3	0.3	-0.733657
TCGCCCT	8	3	0.375	-0.385738
TATTACT	847	360	0.42503	-0.613005
TAGTGTA	198	78	0.393939	0.165398
CCGGAGA	1	0	0	-0.781504
ATTTTTG	1703	738	0.433353	0.460429
GCTTGGC	5	1	0.2	-0.799564
CCCCGAG	3	0	0	-0.905493
CTTTACC	87	29	0.333333	-2.00695
TTCGTGC	25	11	0.44	0.224779
TATTCCA	498	200	0.401606	-1.31117
GTAAGGC	24	8	0.333333	-1.20448
CAACTGC	21	10	0.47619	0.833868
TACGTGT	146	66	0.452055	1.02144
AGTCCAG	10	4	0.4	-0.0289031
CTCAGCC	3	0	0	-1.20677
AGCTTCG	8	4	0.5	0.686286
TTTGCAA	234	85	0.363248	-1.62279
CACCCTC	23	8	0.347826	-0.217663
CGAATGA	74	30	0.405405	-0.0112534
ATACCCG	14	3	0.214286	-0.975179
GTCTAAC	37	14	0.378378	0.0313645
TCAATGG	80	32	0.4	0.126345
ATCCGAG	6	1	0.166667	-1.26067
TCCAGTT	47	19	0.404255	-0.346558
TTCCTTT	1403	670	0.477548	-0.196566
TCGAGCG	2	1	0.5	0.490139
TCCGTTA	50	22	0.44	0.327516
ACCCCTG	11	2	0.181818	-1.71286
CCGCTGA	1	0	0	-0.687726
TCTAGGG	16	8	0.5	0.962143
TGGTAAA	373	153	0.410188	-0.432423
GTGACCC	16	5	0.3125	-0.508953
AGCTCGC	4	2	0.5	0.100125
TATTTAA	4564	1898	0.415863	-1.81768
TGTTATG	554	235	0.424188	0.90594
GGCGGAC	2	0	0	-1.10492
GCTTGTC	32	17	0.53125	1.45796
CGGGGGA	3	1	0.333333	-0.823845
GCCTTTC	64	24	0.375	-0.315804
AAATTTG	1095	500	0.456621	2.60142
TTATTTA	6027	2408	0.399535	-7.81197
CGGTATC	8	5	0.625	0.832285
TGACCAA	51	14	0.27451	-1.58582
GGTAAGA	74	31	0.418919	-0.417457
CACGTCA	32	15	0.46875	0.928335
TAACTGC	42	20	0.47619	0.79403
GGAAAGG	120	51	0.425	0.324461
CGAGCCA	3	2	0.666667	0.967508
GGTATGT	144	50	0.347222	-1.50208
AAGGCTT	118	36	0.305085	-2.51628
AGTCCCT	16	4	0.25	-0.663328
AGGAGCT	30	9	0.3	-1.12415
CTACTCC	19	9	0.473684	0.829157
GAGGCAG	15	6	0.4	0.14042
GATGCGG	6	3	0.5	0.53397
ATTGAAG	329	127	0.386018	-1.36369
CGATAAC	24	7	0.291667	-1.22274
GAGGAGA	69	25	0.362319	-0.644744
CATACCC	46	19	0.413043	0.204171
CCAGATT	48	21	0.4375	0.38841
TCCAACC	30	13	0.433333	0.704734
TAGTCTT	142	57	0.401408	-0.422039
AGGCTGT	16	11	0.6875	2.50046
GAGTTCG	12	6	0.5	0.439623
GAACGTC	24	10	0.416667	0.150724
TCCTCGC	5	2	0.4	0.465331
CCTAGGC	5	3	0.6	0.852657
GGACGAA	37	21	0.567568	2.04387
CGCATGT	33	10	0.30303	-1.13575
TACTGCC	12	4	0.333333	-0.677146
TCGATTA	82	34	0.414634	0.319097
ACTTTCT	276	109	0.394928	-1.37773
GGGCATA	70	27	0.385714	0.66187
ATGAGGA	213	90	0.422535	0.273677
GCCGAGA	4	3	0.75	1.35417
TCGCATA	79	31	0.392405	-0.668382
AATACAT	2063	862	0.417838	-0.101208
TTTTACT	907	434	0.478501	2.05417
ATTACCA	284	114	0.401408	-0.665584
AACCTAA	192	73	0.380208	-0.583916
ATTTCTT	1953	830	0.424987	-3.2879
TGTTCCT	281	116	0.412811	-0.373495
CGTAATT	142	68	0.478873	1.75921
CCTCGGC	2	0	0	-1.12815
AAGTGGA	130	62	0.476923	1.55842
TATCAAA	988	422	0.427126	0.427751
TCTAAGA	105	44	0.419048	-0.128969
GCGATCC	3	2	0.666667	0.827162
AACACCT	121	52	0.429752	0.257419
CTCGTAG	6	4	0.666667	1.38534
GCGTAAA	67	26	0.38806	-0.428197
TTTTAAG	1337	563	0.421092	-0.0265775
GCTTCTA	67	24	0.358209	-0.925153
CCTCGAG	2	1	0.5	0.367437
AATGTCA	290	123	0.424138	0.0296424
GTCTCGT	9	3	0.333333	-0.538104
TTCATAA	1835	754	0.410899	-0.441718
ATCCGGT	9	4	0.444444	0.349794
GGTAACG	14	7	0.5	1.20821
CTTAAAG	234	95	0.405983	-0.542909
TCCCGGG	3	3	1	1.15644
CATCGTA	60	26	0.433333	0.488911
AACCCTC	36	11	0.305556	-1.26757
TAGAGCC	18	5	0.277778	-0.949847
AGTGTTG	88	36	0.409091	-0.401612
GGTAAGG	52	22	0.423077	-0.0616459
TATGGAT	464	197	0.424569	0.774185
GAAACTT	220	89	0.404545	-0.0769588
GGATGAA	159	64	0.402516	-0.884355
CTCTAGA	20	6	0.3	-1.0658
CCTCACA	60	20	0.333333	-1.22517
ATAGCAA	201	90	0.447761	0.739335
TTGGTGG	31	13	0.419355	0.553091
CTTACTA	148	61	0.412162	-0.13129
ATGCTAA	198	76	0.383838	-0.870543
TGATGCG	15	7	0.466667	0.219701
TCACCGG	3	2	0.666667	0.766041
GAATGGT	141	47	0.333333	-1.88277
GTCTGTC	25	9	0.36	-0.372909
GAATGCT	79	28	0.35443	-0.507758
CCAGTTG	27	9	0.333333	-0.297744
TTGAACT	274	128	0.467153	1.91461
TAGGTCC	28	10	0.357143	-0.596818
GGCTAAC	16	8	0.5	1.00504
CGTCCTG	7	4	0.571429	1.09869
CTCGCGT	4	2	0.5	0.445509
ATATGAT	1685	745	0.442136	1.43344
ATCAGAG	35	18	0.514286	1.76942
CAATCAC	55	23	0.418182	0.116942
GTCGGGT	6	1	0.166667	-1.04906
TGGAAAC	143	62	0.433566	0.520823
CGTCGAA	22	14	0.636364	2.32297
CCCGAGG	1	0	0	-0.747289
AAACTGA	132	54	0.409091	-0.310107
TCAAGTT	220	102	0.463636	1.49569
GACACAT	179	68	0.379888	-0.578007
CCTCGCG	4	2	0.5	0.830076
ATTTCAA	1138	491	0.431459	0.851021
GGAAGTA	96	42	0.4375	0.483282
AGATCCA	74	29	0.391892	0.177392
ATGTAGA	576	248	0.430556	0.293274
CACAAGA	147	65	0.442177	1.0219
AGACCTC	15	8	0.533333	1.46863
GTCATAG	44	20	0.454545	0.636659
GTTTACC	80	32	0.4	-0.216853
TAGACAA	241	114	0.473029	1.47008
AACGACC	13	7	0.538462	0.92377
AACGAAC	96	38	0.395833	-0.681639
GCACGAG	8	3	0.375	0.295328
GAGAACC	43	19	0.44186	0.119441
GGTCTCC	11	5	0.454545	0.831878
GGCAGCA	6	3	0.5	0.613164
GGGTAGG	14	7	0.5	0.828047
CCAGATA	37	14	0.378378	-0.386403
TCTTAAA	1115	466	0.417937	0.0668745
ACCTGAC	37	12	0.324324	-0.750189
CGAAGTC	5	3	0.6	0.858535
ACCTGCT	23	9	0.391304	-0.702961
GAGTCCA	19	10	0.526316	0.896382
CGAATTA	252	103	0.40873	-0.531685
AAGGGGG	108	39	0.361111	-0.513926
GTGCGTG	41	14	0.341463	0.153818
ACATACT	302	125	0.413907	0.309333
GACACTC	18	5	0.277778	-1.24676
TGGACGG	2	1	0.5	0.473555
CGGTAAT	36	12	0.333333	-0.739617
GGCTTCC	8	2	0.25	-0.689906
AGGCTCC	9	2	0.222222	-1.23861
GCAGAAA	86	38	0.44186	0.313715
GACCATA	99	35	0.353535	-0.517119
ATTCGAA	243	112	0.460905	1.03626
CACGCGT	9	3	0.333333	-0.885972
TTTGTTC	922	407	0.441432	-0.282803
GCCAGAG	3	0	0	-1.28101
TTAGAGA	174	67	0.385057	-0.949024
TCGTGAA	50	23	0.46	0.604809
AACTCGT	46	22	0.478261	0.852818
CTGCTTG	22	9	0.409091	-0.204272
ACTTACT	101	48	0.475248	1.11107
GGGTGCA	16	9	0.5625	2.56728
CAGATTC	39	15	0.384615	-0.648291
AGTTAGA	63	23	0.365079	-0.908813
TGCTTCC	53	18	0.339623	-0.065263
TCTGACC	13	4	0.307692	-0.900432
AGTGAGA	59	31	0.525424	1.3979
AGCGCCG	2	2	1	1.053
GTCTGCC	8	3	0.375	-0.0203856
CACCTCG	8	3	0.375	0.498874
GCCCACT	11	3	0.272727	-0.643161
GCAGCTC	2	1	0.5	0.244671
CAACTCA	53	15	0.283019	-1.89317
ATAAATT	4438	1887	0.425192	-0.869684
CAGAGAA	75	39	0.52	1.51586
CCATAGT	71	25	0.352113	-1.24116
ACGTCCC	10	2	0.2	-1.81143
CCCTTAC	61	23	0.377049	-0.557225
GCTTCGC	5	3	0.6	0.82716
GAATGGA	164	75	0.457317	0.920113
TTGTGTT	523	230	0.439771	0.163956
ACTCACA	84	36	0.428571	0.409569
CGGTAAG	5	3	0.6	1.10823
TGAATCG	37	14	0.378378	-0.465698
AATAACA	1511	637	0.421575	-0.709398
ATAATGC	319	119	0.373041	-1.50578
ACTCATG	61	26	0.42623	-0.0438582
TCGACCC	4	2	0.5	0.458284
TGGGTCC	7	1	0.142857	-1.22278
GTGTCAC	28	10	0.357143	-0.398933
CATATAC	698	313	0.448424	2.54852
ATAGAGT	117	57	0.487179	1.36721
ACCGAGG	9	4	0.444444	-0.0691979
TTATCTG	168	70	0.416667	0.207593
ATGCAGG	32	15	0.46875	1.09993
GAGATGT	68	29	0.426471	0.196251
ACAATGG	125	46	0.368	-1.05965
GTTTAAG	233	87	0.373391	-0.822454
GCGACAC	3	1	0.333333	-0.323213
AACCTCT	79	37	0.468354	1.12389
CTAAGAC	13	5	0.384615	-0.118054
TTTTGCT	349	159	0.455587	0.34051
TGTTGGA	91	43	0.472527	1.1904
GGCCAAA	21	8	0.380952	0.319305
ATCCTGA	53	23	0.433962	0.283762
GCCACCT	14	6	0.428571	1.05784
CTCCCCA	21	5	0.238095	-1.48473
ACGCAGT	6	2	0.333333	-0.014997
CCCTTTC	117	47	0.401709	-0.0940465
CCAGACG	5	2	0.4	0.158794
GGGCGGA	5	2	0.4	-0.321019
TGACTCG	5	4	0.8	1.63989
AGGTATG	127	39	0.307087	-2.67199
GGCCGGA	1	1	1	1.01511
GGCAGTG	5	2	0.4	0.272535
TGAACGC	25	6	0.24	-1.22363
ATTTACC	355	134	0.377465	-1.6545
CAACAGA	81	28	0.345679	-1.25953
CGGCTCA	9	4	0.444444	0.402109
CTGCGTG	8	5	0.625	0.924489
TCAGCTC	13	4	0.307692	-0.497005
TTAAGAA	1367	591	0.432334	0.247574
GTCTTTA	228	93	0.407895	-0.21935
CGACTTC	14	4	0.285714	-1.00411
GGCTGCG	1	0	0	-0.567727
GAGACCG	1	0	0	-0.974066
CCACACC	17	9	0.529412	1.40254
GTTATGT	443	178	0.401806	-0.362909
TATTGTC	290	118	0.406897	-0.38212
CAGCTGG	2	0	0	-0.981589
ATTGGCT	62	27	0.435484	0.408469
AGGAGCA	62	23	0.370968	-0.396843
ATCTTTC	327	148	0.452599	0.421472
CGACTCG	2	0	0	-0.957912
TTCACCG	23	11	0.478261	0.458249
TATCGCG	9	4	0.444444	0.0980255
ATTAACT	452	180	0.39823	-0.932685
TATTAGG	286	109	0.381119	-0.51886
GCGGCCT	1	1	1	1.12434
CCCAGAG	8	4	0.5	0.507321
AGGTCAC	37	17	0.459459	0.229157
TGACGGG	4	1	0.25	-0.562981
GACGGGA	4	2	0.5	0.472538
TGTACGT	178	83	0.466292	2.40596
AAACCGT	67	24	0.358209	-0.606816
TTATTGT	1256	542	0.431529	0.0186884
CCGTCTT	13	6	0.461538	0.654927
GTGAAGC	29	11	0.37931	-0.0327401
AGAATGC	85	38	0.447059	0.259892
TTTTATC	1222	541	0.442717	-1.06615
TAGGCAC	51	20	0.392157	0.437326
GGCCTTG	10	3	0.3	-0.145593
CAGGTCT	7	3	0.428571	0.188934
TTTGAGC	87	42	0.482759	1.82747
ATAGTTG	205	84	0.409756	0.0319193
TCGCCTG	4	2	0.5	0.456707
CGGTTGT	22	11	0.5	1.23961
AGCCATC	13	6	0.461538	0.457767
AGGGTCT	31	12	0.387097	0.0740791
ACGACTA	32	15	0.46875	1.16379
TCCAATA	248	98	0.395161	-0.358827
GCCAAGT	14	6	0.428571	0.339408
TCGTGAT	32	15	0.46875	0.906528
CCATCTG	20	13	0.65	2.06961
CTACCAA	78	38	0.487179	1.24679
TGTCTCT	76	32	0.421053	-0.251367
ACTGGGC	5	1	0.2	-0.741851
CCCATAC	47	18	0.382979	-0.238209
TCAAGAA	273	100	0.3663	-1.99943
CTACATG	133	47	0.353383	-1.42171
ATGTTGA	407	161	0.395577	-0.299927
ACAAGTT	293	120	0.409556	-0.630465
ACGCGCG	6	2	0.333333	0.00867115
ACAAGGC	44	13	0.295455	-0.658313
GCTGGCT	4	1	0.25	-0.305451
CGATTCT	25	9	0.36	-0.323888
ATGCGGG	17	5	0.294118	-0.630861
GTGACGG	9	2	0.222222	-0.716246
TGTCCCC	33	10	0.30303	-2.0376
ACTATCT	89	47	0.52809	2.31008
CGGGCAC	6	1	0.166667	-0.574169
AATGCTC	109	48	0.440367	1.40232
TCACATG	230	92	0.4	0.227793
CCAGTGC	8	1	0.125	-1.742
AAAAAGC	385	163	0.423377	-1.28209
AGTATCC	75	29	0.386667	-0.213469
GGGGCTG	8	2	0.25	-0.438244
AGGTGTT	121	52	0.429752	0.793705
AATATTG	1316	557	0.423252	0.503904
GGAGGTG	14	6	0.428571	0.342079
CAGAAAG	104	41	0.394231	-0.948739
ATGAGAA	626	284	0.453674	0.170826
CTGCGTT	13	6	0.461538	0.556841
TGCCGTC	9	3	0.333333	-0.201409
CTGAGAT	29	15	0.517241	0.810083
CTAAAGC	32	15	0.46875	0.964549
CAAATAT	1882	810	0.430393	0.249399
GTCCGAG	5	3	0.6	0.613882
GGTAGTT	50	19	0.38	-0.373258
CGCCTCT	7	1	0.142857	-1.72546
AGCTAAC	40	14	0.35	-0.785797
GCGATGT	17	4	0.235294	-1.3014
CACCAAT	88	45	0.511364	2.06984
TCTGTAA	200	93	0.465	1.35059
TCTGCTC	23	9	0.391304	0.170621
TACGAGC	11	4	0.363636	-0.103731
TGCGTGA	25	12	0.48	1.19873
TGTTCAT	1040	484	0.465385	2.37378
CTGCTGG	4	2	0.5	0.832147
ATCGGGC	5	1	0.2	-0.934708
ACCAAGG	37	8	0.216216	-2.39061
AACAGCA	77	34	0.441558	0.881857
TTCCAGG	23	11	0.478261	0.695836
GCGCTGT	5	0	0	-1.57791
CCGCTTT	24	10	0.416667	-0.0452925
CACGTCG	7	4	0.571429	0.866121
TATACGA	235	99	0.421277	0.217224
TAAACTG	153	53	0.346405	-1.83012
TAAACCA	289	107	0.370242	-1.55717
ACTTTAG	91	36	0.395604	-0.0977453
TACACTT	515	235	0.456311	1.48024
AGATCGT	31	7	0.225806	-2.08966
TTGCAGT	44	16	0.363636	-0.575581
ATTAGTC	131	53	0.40458	-0.0176688
ATGCCTT	164	76	0.463415	0.934301
TGAAATC	152	58	0.381579	-0.992027
GATTCAT	268	123	0.458955	1.65958
TACGGGG	7	2	0.285714	-0.359084
CACGAAC	21	3	0.142857	-2.381
CTTGGAG	24	6	0.25	-1.72223
ACGTGCG	11	5	0.454545	0.65822
CTATGAC	44	20	0.454545	0.625628
ATCCGCC	2	1	0.5	0.324692
GGACCAT	22	9	0.409091	-0.0498504
CACCGTG	8	3	0.375	-0.226829
ACAAGTG	151	65	0.430464	0.594684
GCTGCAT	25	11	0.44	0.692591
CTTAAGT	143	70	0.48951	1.8543
GATACGA	44	23	0.522727	1.74772
GAATGTC	85	31	0.364706	-0.396407
ATTAACC	253	101	0.399209	-0.432129
TATGGTA	435	154	0.354023	-2.35127
CCTGAGT	14	7	0.5	0.809623
AGTCGTC	12	6	0.5	0.964693
AAGCAGG	37	15	0.405405	-0.0821463
AGTAAGT	101	48	0.475248	0.92573
ATTGCCC	34	14	0.411765	0.266842
TGATTAT	888	397	0.447072	1.57092
TGCATAC	246	102	0.414634	0.239368
ATGAGCT	106	43	0.40566	-0.0592248
CGGTGGC	1	1	1	0.66767
GCCTACT	9	3	0.333333	-0.413883
TCGAAAA	185	82	0.443243	0.998903
GTAGATT	178	77	0.432584	0.559446
AGGCTAG	10	4	0.4	0.330426
CAACTTG	117	48	0.410256	-0.223343
AATATAA	6517	2968	0.455424	2.2326
TGCGGCT	5	3	0.6	1.15184
CGTGGCA	8	3	0.375	-0.0268236
AATTTGT	1550	673	0.434194	0.593969
AATCAGC	33	16	0.484848	0.805179
CGTATGT	135	56	0.414815	0.411515
ACCAGGT	17	9	0.529412	0.827353
GGTTGCA	45	17	0.377778	-0.57996
TTGTCTC	71	34	0.478873	0.963241
AGTATTG	140	58	0.414286	0.49387
GGCACAG	6	2	0.333333	-0.331799
GCCAGTG	5	1	0.2	-0.805636
ATCCCTA	70	28	0.4	0.0894095
TTGCTTT	341	151	0.442815	-0.239503
GGATCAT	86	42	0.488372	1.92993
TAATGGA	298	118	0.395973	-1.35177
GTATTGT	337	123	0.364985	-1.8689
TTGGGGT	57	22	0.385965	0.129135
GCCCCTC	13	6	0.461538	0.104456
AGGAAGA	247	115	0.465587	0.401331
TAGCTCC	18	4	0.222222	-1.33725
ACGTATA	393	168	0.427481	-0.201639
TGACCCT	39	18	0.461538	0.882572
TCCCTTC	99	49	0.494949	2.00772
GGCTTTA	82	24	0.292683	-2.33122
GCATACG	35	19	0.542857	2.22242
TGTCACG	18	7	0.388889	-0.110865
ATCCCAG	16	10	0.625	1.91938
GATAGAG	54	22	0.407407	-0.0902435
ACCGGTA	3	2	0.666667	1.03782
GCGCATA	38	16	0.421053	0.566384
GACAGAC	25	9	0.36	-0.873604
GTCCCAT	38	15	0.394737	-0.305493
ATTCTTT	1929	842	0.436496	-1.42265
TGACAGC	5	2	0.4	-0.234204
GCAGGGC	2	1	0.5	0.448633
CCTTCGG	19	9	0.473684	1.12043
ATTTCCC	309	121	0.391586	-1.09172
TTCTTCA	704	311	0.441761	-0.535843
CCGTAGC	5	2	0.4	0.0423733
TTCCCAT	248	110	0.443548	0.690061
TGACGCA	23	9	0.391304	-0.00806658
CTCAATC	44	13	0.295455	-1.77855
ACAGCGC	5	0	0	-1.68233
TAGACCA	53	26	0.490566	1.0294
CTTTCAA	393	166	0.422392	0.361484
GCAGCCG	1	0	0	-0.6742
GTTCACT	101	41	0.405941	-0.838965
CAGAGTA	30	15	0.5	0.920627
CCACCGA	1	0	0	-0.615826
TCATCGA	40	11	0.275	-2.01965
AGAAATG	585	245	0.418803	-1.25207
ACACCAG	28	10	0.357143	-0.617968
GGGCGGG	3	2	0.666667	0.493262
ATGCATC	108	44	0.407407	0.452705
TCCATGT	179	77	0.430168	0.859877
TATCGCT	27	13	0.481481	0.780101
GTGAGCA	32	14	0.4375	0.615901
TCGTCCA	19	13	0.684211	2.53709
GGGCTGT	7	1	0.142857	-1.0454
ATCGACC	11	6	0.545455	0.92891
GGAGGGA	43	18	0.418605	0.31328
ATTGGCA	52	23	0.442308	0.629507
CCTCCTA	39	19	0.487179	0.922455
GTGGGAG	22	9	0.409091	0.20541
CCAACTA	45	17	0.377778	-0.5058
TCGGATA	37	15	0.405405	0.0760804
CCATGTA	144	53	0.368056	-0.701116
GTCTTAG	13	5	0.384615	0.090468
AGAAGCC	25	7	0.28	-1.34216
TACAATA	1393	555	0.398421	-1.9913
TTGTATG	687	289	0.42067	0.323195
GACGAAG	32	11	0.34375	-0.801217
CATTAAT	968	388	0.400826	-1.51926
TCGTGCG	9	3	0.333333	-0.57455
CATTAGC	28	12	0.428571	0.343654
TTAACGA	132	63	0.477273	1.37381
TGCGCGG	2	1	0.5	0.282419
AAATGCT	340	148	0.435294	0.686159
GTTAGCA	39	12	0.307692	-1.06097
GGTGACG	10	4	0.4	0.128784
CTGCCCT	11	4	0.363636	-0.282733
AAACAAG	429	203	0.473193	1.47389
GACTAAA	110	51	0.463636	0.836754
TCGGTTG	15	7	0.466667	0.63877
ACGTTCC	40	16	0.4	-0.59377
GCTTAAG	53	19	0.358491	-1.00306
CCGGTTA	4	2	0.5	0.438365
TCATGGG	47	16	0.340426	-0.0781062
AAGACAA	311	128	0.411576	-1.18033
ACGCATC	19	6	0.315789	-1.25613
GAGTTTC	42	11	0.261905	-1.99397
CCTGTCG	6	2	0.333333	0.0458008
AATGAAA	2092	978	0.467495	0.544319
CAAACCT	93	47	0.505376	2.34373
GGATGCA	39	16	0.410256	0.344344
TTCCATC	143	61	0.426573	0.0930131
AGATCTA	91	45	0.494505	1.80039
GTTGCCA	21	6	0.285714	-1.07137
GGAGGTT	39	17	0.435897	0.705222
CAGACAG	18	6	0.333333	-0.538442
GGGGCCA	6	4	0.666667	0.841034
CAGGGCA	5	0	0	-1.80974
TCAAGCT	45	20	0.444444	0.338483
CGAGTGC	6	3	0.5	0.496591
GTTTCAT	467	188	0.40257	-0.571254
TGAGCGC	13	5	0.384615	0.0602986
TCTCATC	108	34	0.314815	-2.25707
GTTTAGG	70	28	0.4	-0.201756
CCGTGTG	16	6	0.375	0.231007
GCATACT	106	49	0.462264	1.33519
CCAGCAG	4	2	0.5	0.585022
CAACCTT	152	62	0.407895	1.11647
CCGTCAA	7	2	0.285714	-0.551716
GGCCATT	25	9	0.36	-0.120915
GCTTACT	36	15	0.416667	0.110233
CGAGAAT	40	10	0.25	-2.2179
GCAGCGG	4	3	0.75	0.901127
CTGAGCA	20	6	0.3	-1.17142
GCAAGAG	16	8	0.5	0.824372
CGTGCAA	35	13	0.371429	-0.57477
AAGTTGT	337	154	0.456973	2.394
TGCCTCG	5	3	0.6	1.01807
CAAGGGG	45	20	0.444444	1.00606
TCCGAAT	53	18	0.339623	-0.744712
GCAATGC	11	6	0.545455	0.818442
AAAGCCA	77	37	0.480519	1.09246
CCATAGA	60	26	0.433333	0.642866
TGAGGGT	38	13	0.342105	-0.397771
CCAGGAA	23	11	0.478261	1.05589
TGCAGTA	62	24	0.387097	-0.394906
CGTAATA	237	101	0.42616	0.38309
TGAGCCC	18	6	0.333333	0.0689429
ACTACGG	8	2	0.25	-0.900937
TCGGACT	7	3	0.428571	0.448245
TCTCGCC	8	2	0.25	-1.06713
ACATCTT	294	139	0.472789	1.80262
ACCAGAT	47	21	0.446809	0.547755
ATTATAT	7495	3180	0.424283	-1.40227
GGTCACC	12	3	0.25	-1.43684
AACCTTC	125	46	0.368	-0.418093
ACTGGTG	13	7	0.538462	1.31584
ACTTTGG	69	25	0.362319	-0.370136
TTGCTGA	49	18	0.367347	-0.540988
CGATGGT	14	6	0.428571	0.463593
TCCACCT	44	23	0.522727	2.27167
AATTCGC	56	20	0.357143	-0.620456
CTCTGAA	52	19	0.365385	-0.611843
TTGCCTA	60	26	0.433333	0.403849
[truncated: 14,073 more rows]
