# Supplementary material for: Computational Analysis of Constraints on Noncoding Regions, Coding Regions and Gene Expression in Relation to Plasmodium Phenotypic Diversity
Source: PLoS One. 2008 Sep 1;3(9):e3122. doi: 10.1371/journal.pone.0003122 (PMC2518851; doi:10.1371/journal.pone.0003122)
Supplement: Table S5 — Assessment of the tendency of each gene group to rank among the genes with the most constrained upstream regions (high motif overlap) among all genes with orthologs in 2 particular species. The alternative hypothesis that genes in a group rank among the most constrained was tested with the Wilcoxon rank-sum test. The p-values of the 5 most constrained groups of proteins are shown in bold face. Ion transport, sexual development, cell invasion, chromatin assembly, transcription factor and CCCH zinc finger genes have more constrained upstream regions than the other groups of proteins considered. This table includes data used to construct Figure 3. (0.04 MB XLS) [file pone.0003122.s005.xls]

## Sheet: Sheet1
Group	Pf/Pv			Pf/Pk			Pf/Py			Pf/Pb			Pf/Pc
	n	median	p-value	n	median	p-value	n	median	p-value	n	median	p-value	n	median	p-value
Regulation
Transcription factors	34	0.135	0.242	30	0.128	0.406	31	0.111	0.313	23	0.077	0.324	13	0.105	0.021
CCCH zinc fingers	14	0.175	0.035	14	0.143	0.439	13	0.12	0.151	11	0.118	0.005	8	0	0.825
mRNA decay	30	0.106	0.7	28	0.133	0.446	22	0.08	0.849	21	0.067	0.546	14	0	0.964
Kinases	31	0.103	0.552	30	0.131	0.227	27	0.077	0.894	22	0.049	0.835	18	0	0.877
Lifestyle
Cell invasion	48	0.152	0.016	50	0.173	0.008	37	0.087	0.559	41	0.094	0.029	27	0.067	0.176
Sexual development	196	0.129	0.119	188	0.139	0.106	149	0.103	0.037	147	0.053	0.385	122	0.06	0.001
Metabolism
Protein metabolism	678	0.125	0.242	614	0.125	0.372	558	0.105	3.9*10-4	480	0.059	0.386	366	0.053	0.463
Macromolecule biosynthesis	460	0.125	0.392	423	0.12	0.677	385	0.1	0.221	320	0.053	0.65	245	0.056	0.406
mRNA processing	121	0.115	0.662	107	0.133	0.17	97	0.091	0.58	82	0	0.999	64	0.054	0.325
RNA splicing	174	0.113	0.507	153	0.12	0.413	145	0.091	0.472	128	0.02	0.988	96	0.053	0.422
Transport
Protein transport	227	0.12	0.38	205	0.118	0.462	183	0.107	0.044	154	0.059	0.373	107	0.067	0.175
Ion transporter activity	405	0.125	0.142	377	0.13	0.028	341	0.111	1.7*10-6	300	0.071	2.4*10-4	232	0.059	0.119
Structure
Struct. constituent of ribosome	96	0.111	0.865	85	0.12	0.513	76	0.091	0.432	75	0.043	0.857	61	0.043	0.826
Struct. molecule activity	94	0.111	0.711	87	0.133	0.127	86	0.077	0.806	77	0.053	0.658	62	0.049	0.699
Chromatin assembly	71	0.147	0.051	69	0.138	0.055	61	0.091	0.169	53	0.071	0.07	39	0.05	0.432
All genes	4108	0.12		3867	0.125		3345	0.091		2835	0.056		2325	0.05
