# Supplementary material for: Computational Analysis of Constraints on Noncoding Regions, Coding Regions and Gene Expression in Relation to Plasmodium Phenotypic Diversity
Source: PLoS One. 2008 Sep 1;3(9):e3122. doi: 10.1371/journal.pone.0003122 (PMC2518851; doi:10.1371/journal.pone.0003122)
Supplement: Table S6 — Group rankings based on level of constraint on upstream regions as determined by the Wilcoxon rank-sum test for each of the 5 cross-species comparisons presented in Table S5. The smaller the rank, the greater the observed constraint. Gene groups are sorted by sum of ranks. (0.03 MB XLS) [file pone.0003122.s006.xls]

## Sheet: Sheet1
Group	Pf/Pv	Pf/Pk	Pf/Py	Pf/Pb	Pf/Pc	Sum of ranks
Ion transporter activity	5	2	1	1	3	12
Sexual development	4	4	3	7	1	19
Cell invasion	1	1	11	3	5	21
Chromatin assembly	3	3	6	4	9	25
Transcription factors	7	9	8	5	2	31
CCCH zinc fingers	2	11	5	2	12	32
Protein metabolism	6	8	2	8	10	34
Protein transport	8	13	4	6	4	35
Macromolecule biosynthesis	9	15	7	10	7	48
mRNA processing	12	6	12	15	6	51
RNA splicing	10	10	10	14	8	52
Struct. molecule activity	14	5	13	11	11	54
Kinases	11	7	15	12	14	59
mRNA decay	13	12	14	9	15	63
Struct. constituent of ribomse	15	14	9	13	13	64
