# Supplementary material for: Computational Analysis of Constraints on Noncoding Regions, Coding Regions and Gene Expression in Relation to Plasmodium Phenotypic Diversity
Source: PLoS One. 2008 Sep 1;3(9):e3122. doi: 10.1371/journal.pone.0003122 (PMC2518851; doi:10.1371/journal.pone.0003122)
Supplement: Table S7 — Supplemental regulatory proteins identified based on domains. Proteins were identified by scanning the Plasmodium proteome with known regulatory domains from the Protein Families Database, PFAM. (0.04 MB XLS) [file pone.0003122.s007.xls]

## Sheet: Sheet1
Domain	Proteins
DNA-binding domains
ARID	PFF0175c
AT-hook	PF10_0079
C2H2 zinc finger	PF10_0058, PF11_0192, PFC0690c, PFL0465c
Myb	PF10_0143, PF10_0327, PF11_0241, PF13_0088, PFL0290w, PFL0815w, PFL1215w
Tubby	PF14_0058
TATA Binding Protein	PFE0305w, PF14_0267
CAAT	PF11_0477, PF14_0374
Post-transcriptional regulatory domain
CCCH zinc finger	PF14_0416, PF11_0200, PF14_0236, PFL2310w, PF10_0083, PFE1245w, PFI1335w, PF11_0357, PF14_0652, PFL0510c, PF13_0314, PF10_0186, PFE1145w, PFI0325c, PF14_0610, MAL8P1.70
