# Supplementary material for: Computational Analysis of Constraints on Noncoding Regions, Coding Regions and Gene Expression in Relation to Plasmodium Phenotypic Diversity
Source: PLoS One. 2008 Sep 1;3(9):e3122. doi: 10.1371/journal.pone.0003122 (PMC2518851; doi:10.1371/journal.pone.0003122)
Supplement: Table S8 — Interspecies correlations for P. falciparum genes with orthologous expression data in both 3D7 and HP. (0.13 MB XLS) [file pone.0003122.s008.xls]

## Sheet: HP-3D7_corr_comp_tab.txt
Gene	Interspecies correlation
PF13_0102	-0.256555
PF11_0439	0.240215
MAL7P1.73	-0.235901
PFL1730c	0.170072
PF11_0414	0.304002
PF14_0701	0.0565267
PFE0445c	0.0737656
MAL13P1.237	0.308651
MAL7P1.83	0.0344531
PFL1855w	-0.269186
PF10_0095	0.283446
PFE0785c	0.341669
PF14_0377	0.143949
PF13_0292	0.127455
PFF0580w	0.256705
PF11_0227	0.260139
PFL0545w	0.304848
PF08_0020	-0.0515371
PFB0095c	-0.234069
PFL1005c	0.240842
PFF0665c	0.0255572
PF14_0598	0.157223
MAL7P1.164	0.202031
PFF1175c	0.20804
PF11_0096	0.367104
PF08_0136b	0.00085372
PFF1210w	0.362339
PFB0435c	0.345003
PF14_0333	-0.11219
PF10_0295	0.374207
PF10_0177	0.367807
PFI1680w	0.269548
PFB0470w	-0.114511
MAL8P1.38	0.155162
MAL13P1.209	0.349091
PFL2250c	-0.187406
PFC0630w	-0.112946
MAL8P1.75	0.16454
PF14_0376	-0.107168
PF14_0320	-0.260914
PFI1265w	0.0887476
PF11_0307	-0.158394
PF13_0054	0.361704
PFB0735c	0.117462
PFF0820w	0.35184
PF14_0150	-0.0632486
PF11_0413	-0.0218797
PFI0610w	0.211122
PF13_0176	0.286382
PF10_0076	-0.0279283
PFI1085w	0.110942
PF13_0219	0.256473
PF14_0113	0.080831
PF14_0721	0.28224
MAL8P1.35	-0.209138
PFD0720w	0.38898
PFI1385c	-0.346422
MAL13P1.14	0.249529
PF11_0365	-0.0208957
PFI1285w	0.383426
PF13_0308	-0.280331
PFC0581w	-0.142791
PFL0280c	-0.0812767
PF14_0100	0.296784
MAL13P1.81	0.277638
PFL0765w	-0.0893511
PFF0150c	0.183385
PF13_0286	0.308604
PF13_0038	0.0761212
PF11_0445	0.295287
PF14_0365	0.02832
PFB0460c	0.28111
PF13_0226	-0.319282
MAL7P1.23	0.166917
PFF1075w	0.327591
PF14_0357	0.227046
PFC0310c	-0.0984992
PFE0750c	0.233151
PFL2445c	-0.369122
PF07_0066	-0.104475
PFI0685w	-0.333425
PF11_0072	0.175754
PFE1080w	0.372482
PF13_0327	0.332716
MAL7P1.153	-0.276494
PF11_0092	-0.0272658
PFC0465c	0.271131
PF14_0396	0.212205
PF13_0174	-0.394798
PF14_0550	-0.389378
MAL7P1.93	-0.00190153
PF11_0436	0.131877
PF13_0237	0.193243
PFD0790c	-0.264083
PF14_0558	0.0140079
PF14_0153	-0.0395914
MAL13P1.304	-0.0374745
PF13_0059	0.322884
PF14_0178	-0.146051
PF08_0028	0.173836
PFE0275w	0.348182
PFC0755c	-0.343901
PFE0860c	0.128018
PFC0200w	0.390328
MAL8P1.73	0.366475
PFE0655w	0.00520924
MAL8P1.105	0.374383
PFE0680w	-0.00642942
PFF0390w	-0.0546147
PFL0295c	0.0769832
PFL0390c	0.305179
PF14_0137	-0.101173
PF14_0081	0.0668073
PF11_0191	0.263749
PF13_0104	0.284564
PFL2150c	0.362645
PF13_0302	0.266785
MAL8P1.34	-0.182838
MAL13P1.134	-0.0583665
MAL13P1.324	-0.235956
MAL13P1.164	0.112781
PFE0385w	0.348312
PF10_0118	0.118811
PFI0235w	0.201098
MAL8P1.95	0.268659
PF11_0382	-0.0105233
PF08_0124	0.351152
PF13_0249	0.331314
PFA0250w	0.281039
PF11_0064	0.328267
PF14_0698	-0.203817
PF11_0187	0.0114719
PF10_0193	0.374694
PFI1180w	0.393486
PFL0315c	0.319999
PFL0480w	0.25645
PFL0335c	-0.320893
PF14_0260	0.156041
MAL13P1.385	0.267777
MAL13P1.337	0.214693
PFI0820c	0.188075
PF10_0123	0.2445
MAL8P1.10	0.367486
MAL7P1.68	0.00764756
PF10_0310	0.242533
PFC0275w	0.221191
PFL0320w	0.37155
MAL13P1.241	0.311782
PFI0835c	0.37147
PFL0675c	0.174945
PFL0790w	0.0885594
PFL2195w	-0.258085
PF08_0071	0.315674
MAL13P1.270	0.354293
PFC1065w	-0.242265
PF13_0172	-0.163044
PFL0620c	-0.129875
MAL13P1.100	0.137159
PFL1545c	0.256796
PF07_0033	0.351253
PFL2205w	0.311206
PFA0255c	0.33399
PF14_0700	-0.0400317
PF11_0134	0.0677002
PF10_0269	-0.240647
MAL7P1.28	0.265434
PFI0460w	0.338453
PF14_0382	0.188681
PF07_0024	-0.156337
PF13_0143	0.34804
PFE0145w	-0.249001
PFE1155c	0.203237
MAL7P1.150	-0.134097
PF14_0394	0.19771
PF11_0076	0.346495
PF11_0097	-0.0754158
PFL0760w	0.212578
PFE0850c	-0.180329
MAL13P1.171	0.316666
PF14_0366	0.0993404
PF10_0154	0.222757
PF11_0423	0.247847
MAL13P1.395	0.295921
PFF0940c	-0.11481
PF11_0125	0.205119
PFI0530c	0.205166
PFD0580c	0.214101
PF13_0082	0.314734
PFL0075w	0.229071
PFI0400c	-0.0280952
PF10_0124	-0.330007
PF13_0170	0.161374
MAL8P1.127	0.243637
PFL0445w	0.18831
PFL2345c	0.091346
PF08_0088	0.20828
PF14_0499	0.269796
PFB0625w	0.0344798
PFE0465c	-0.0595756
PFI1315c	-0.159968
PFL1260w	-0.290831
PFE0815w	0.302936
PF14_0191	0.289199
PF11_0356	0.230258
PF08_0056	0.38267
PFC0675c	-0.117755
PF10_0040	-0.196894
PFL0110c	0.173001
PFL2240w	0.277994
PF13_0252	0.381326
PFL1685w	0.332695
PF13_0106	0.257043
PFI1160w	-0.0862292
MAL8P1.146	0.336384
PF14_0342	-0.131709
PF11_0170	0.252922
PF11_0140	0.0907135
PFF0300w	0.266261
PFE0980c	0.0969215
PF11_0383	0.383696
PFF0975c	0.248713
PF14_0307	-0.177886
PFL1715w	0.0893841
PF13_0250	0.0359828
PF11_0471	-0.24376
PFD0465c	-0.147091
PFB0860c	0.15084
PF14_0228	-0.365604
PFC0455w	-0.0528954
MAL8P1.79	-0.0903496
PFE0930w	-0.288655
PF11_0264	0.320403
PFC0775w	0.313105
MAL13P1.216	-0.249572
PFI1000w	0.115659
PF11_0167	-0.142312
MAL8P1.144	0.398297
PF08_0030	-0.218009
PF11_0242	-0.368851
PFB0501c	-0.108004
PF10_0079	0.227178
PFF0625w	-0.0597474
PFD0695w	0.102586
PFE1520c	-0.332409
MAL8P1.32	0.342256
PFE0505w	-0.323735
PFL0690c	0.157544
PFD0930w	0.361402
PF11_0222	0.346576
PF08_0080	0.119167
PFL0875w	0.320461
PF10_0243	0.288607
PFB0635w	0.361671
PFE0660c	0.298566
MAL8P1.99	0.0845067
PFF1255w	-0.209234
PF07_0015	0.291426
PF14_0467	0.29416
PF13_0265	0.157727
PF13_0324	0.204779
MAL13P1.102	0.336537
MAL8P1.12	0.367334
PF11_0402	0.188914
PF14_0274	0.0900027
PF13_0043	0.0216963
PF14_0194	0.253289
MAL13P1.76	0.0362344
PFC0165w	0.290544
PFB0365w	0.283042
PFE0545c	0.395768
PF14_0095	0.297172
PF11_0450	-0.0811852
PFI0280c	0.0665539
PFI0480w	0.255719
MAL8P1.201	0.290612
PF10_0369	0.179326
PFI0175w	-0.401832
MAL13P1.103	0.278209
PF08_0093	-0.0920693
PF10_0153	0.35683
PFB0820c	-0.181221
PFI0770c	0.31127
MAL8P1.141	0.128263
PFF0870w	0.367108
MAL13P1.87	-0.335669
MAL13P1.56	0.345003
PF11_0406	-0.190984
PF14_0120	-0.214919
PF14_0521	-0.280819
PFL1490w	0.189323
PFA0480w	-0.23645
PFD0210c	0.241258
PF11_0200	-0.0450518
PFE0225w	0.278254
PFI1445w	0.317059
PFI1600w	-0.124617
PF14_0102	0.351934
PFI0895c	0.320687
PFL0260c	0.337369
PFE1085w	0.220875
PF14_0224	-0.361448
MAL13P1.22	0.311559
MAL13P1.123	-0.230246
PFB0805c	0.278065
PF13_0063	-0.120308
PF13_0020	0.0798866
MAL13P1.298	-0.379595
PFD0215c	-0.100922
MAL13P1.260	0.387429
PF14_0559	0.0136355
PF14_0519	-0.0999629
PFL0685w	0.306954
PF14_0562	-0.0908112
MAL13P1.29	0.355639
PF08_0129	-0.315423
MAL13P1.308	0.347484
PF14_0121	-0.231087
PF10_0142	-0.199246
PFD0895c	-0.00639402
PF11_0295	0.0248324
PF08_0068	0.0866883
PF10_0112	0.270216
PFA0275c	0.0682881
PFL2145w	0.0150693
PF08_0125	0.144184
MAL7P1.157	-0.0767683
PFE1540w	-0.0763639
MAL8P1.49	0.0731729
PF11_0212	0.270618
PF14_0665	0.236198
PFE1105c	0.386182
PFD0367w	0.169508
PF14_0508	0.163346
PF08_0064	0.197417
PFB0170w	0.28419
PFL1480w	0.0102052
PF08_0034	0.038224
PFI1605w	0.136438
PF14_0099	0.0483879
PFC0305w	-0.194623
PFC0710w	0.24121
PF11_0236	0.366693
PF14_0381	0.254464
PF14_0051	0.283871
PF11_0224	-0.232097
PF13_0100	0.137089
PF13_0270	0.111201
PF11_0485	0.123012
PF10_0101	0.376324
PFL0695c	0.194706
PF10_0245	0.285315
PFE0430w	-0.141164
PFL2430c	0.106745
PFA0160c	0.370767
PF10_0081	0.267115
PFF0455w	-0.258052
MAL13P1.247	0.111461
PFE0800w	0.358777
PFE1160w	0.361033
PF14_0325	0.379423
MAL13P1.177	0.162929
PF10_0144	0.373612
PFE0550w	0.0698717
PF13_0309	0.248909
MAL7P1.27	0.221921
MAL13P1.293	0.168469
MAL13P1.312	0.129551
PFL2045w	0.231528
MAL8P1.104	0.274577
PFI1210w	0.351269
PF14_0505	0.32027
PFI1005w	-0.314003
MAL13P1.550	-0.284455
PF14_0485	0.35697
PF14_0285	0.199835
PFA0570w	0.0137824
PFB0220w	-0.151222
PFI0625c	0.202911
PF13_0272	0.278653
PFI0185w	-0.0766761
PFD0505c	0.0117215
PF14_0620	0.297704
PF14_0351	0.278461
PFE0095c	-0.226951
PFB0410c	-0.192423
PFD0940w	0.213348
PF14_0574	0.271247
PFF0270c	-0.280384
PF14_0239	0.274158
PF11_0087	0.0986619
MAL13P1.133	0.0327085
PF14_0243	0.377112
PFI0240c	0.258849
PFI1120c	-0.00577649
PFA0145c	0.370273
PF10_0217	-0.225508
PF13_0178	0.258948
PF14_0421	0.00316287
PF10_0125	0.117664
PF14_0630	0.275542
MAL7P1.205	0.313971
PF08_0008	0.395654
PFE0675c	0.156671
MAL13P1.45	-0.15181
MAL13P1.112	0.258986
PFB0655c	0.177392
MAL13P1.340	0.211328
PFC0190c	0.193112
PFB0890c	0.238866
PF08_0066	-0.210394
PFF0190c	-0.0738375
PF14_0086	0.259747
PFE1370w	0.338044
PF10_0140	0.209744
PFB0770c	0.347272
PFI1235w	0.13114
PF11_0056	-0.282444
PF10_0363	0.368569
PF14_0127	-0.0122628
PF13_0101	-0.210739
PF13_0157	0.282516
PFD0530c	-0.237072
MAL13P1.167	0.16678
PF14_0041	0.00736931
PFC0645w	-0.182746
PFE0295w	0.368845
PF13_0177	0.206119
PF13_0329	0.336085
PF14_0144	0.307128
PF13_0155	0.256141
MAL13P1.83	0.160581
PFF0780w	-0.30016
PF10_0121	0.342558
PFL0490c	-0.11791
MAL8P1.135	0.153092
PFD1045c	0.197362
PF13_0039	0.389676
PF08_0057	0.310214
PF13_0234	-0.170354
PF14_0661	0.237743
PF13_0041	0.276115
PF08_0101	0.308022
PF14_0300	0.0771416
MAL13P1.25	0.294205
PFD1070w	0.322591
PF07_0086	-0.117727
MAL13P1.147	0.143604
PF10_0234	0.0455858
PF13_0361	0.234974
PFB0265c	-0.339855
MAL13P1.333	0.265436
PFL2010c	-0.0415789
PF14_0531	-0.236883
PFB0865w	0.145776
PF07_0028	-0.299037
PFI1540w	-0.224636
PF14_0161	0.222459
PF07_0100	-0.381522
PFF0180w	0.196721
PF07_0113	0.035283
PF14_0470	-0.320378
MAL13P1.84	-0.0767801
PF14_0026	0.200176
PF13_0107	0.0959954
PF11_0085	0.282574
PF10_0050	0.272526
PF14_0062	-0.0619252
MAL13P1.328	0.384452
PFL1625w	-0.362669
PF10_0299	0.321356
PFB0490c	-0.308166
PFD0935c	-0.305765
PFF0740c	0.245464
PFL1180w	-0.0488077
PFC0285c	0.386085
PFC0910w	0.307315
PF13_0049	0.289866
PF07_0115	-0.309261
PF14_0223	0.193897
PF14_0338	0.118066
PF10_0114	0.312187
PFL1675c	-0.176624
PF14_0511	-0.0686376
PF11_0317	-0.24404
MAL13P1.137	0.289109
PFB0630c	0.336443
MAL13P1.321	-0.334798
PF10_0168	0.179185
PF11_0389	-0.14533
PF10_0132	0.00488367
PFI0690c	0.385731
PF14_0200	-0.306709
MAL13P1.178	-0.334699
PF10_0036	-0.240703
PFD0660w	0.321887
PFD0780w	0.204874
PF10_0326	-0.192296
PFL1250c	-0.391315
MAL8P1.65	-0.107549
PF13_0180	0.343621
PFE1450c	0.292562
PF07_0119	-0.223712
PFF1230c	0.0616415
PF14_0151	-0.0637063
PFC0530w	-0.281732
PF11_0353	-0.216042
PFL1880w	0.136019
PF11_0207	0.313754
PF10_0035	0.269376
PFL0860c	0.234873
PFB0875c	0.0831667
PFC0610c	-0.15419
PF14_0386	0.208883
PFF1225c	0.232442
PF11_0199	-0.256586
MAL7P1.111	0.254613
PFI1155w	0.211775
PFL1275c	-0.0700492
PF14_0088	0.288043
PFC0385c	0.300635
MAL13P1.210	0.154577
MAL13P1.283	0.329042
PFC0930c	0.283829
PF13_0257	0.356309
MAL13P1.39	0.111258
PFB0610c	0.302013
PF10_0325	0.378659
PFL0525w	-0.131675
MAL13P1.139	0.334587
PF13_0120	0.34902
PFD0450c	0.181023
PFC0340w	0.330052
PF10_0131	-0.0878083
PFD0200c	0.303949
PF13_0248	0.346132
PF14_0359	0.342892
PFB0455w	0.311971
PF10_0085	-0.0514337
PF11_0261	-0.0257122
PFL1560c	0.236864
PF13_0279	0.307926
PFL0795c	0.396266
PF13_0258	0.332041
PFL0660w	-0.0239212
PF14_0269	0.1828
PF13_0031	0.244251
PFE1275c	0.0444059
MAL13P1.258	-0.0159209
PF11_0083	0.305261
PF14_0627	0.317635
PF07_0058	0.127687
PFL0450c	0.346304
PFE0875c	-0.201518
PFD0295c	0.351257
PF11_0112	0.193054
PFE1480c	0.307917
PF14_0050	-0.048678
PF14_0048	0.299026
PFI0230c	-0.1763
PF11_0202	0.117316
PF10_0337	0.335902
PFC0166w	0.211228
PF10_0331	-0.0736001
PF13_0227	-0.0318097
PF11_0375	-0.210957
MAL13P1.326	-0.178487
PF14_0247	0.171094
PF11_0071	0.286306
PF14_0633	-0.0129784
PF14_0595	-0.0924103
PF08_0003	0.16345
PFC0475c	-0.200427
PF14_0111	0.120002
PF11_0163	-0.299899
PF13_0024	0.0422402
PFB0680w	0.363746
PFD0320c	-0.0703839
PF07_0065	0.0968963
PF14_0509	0.322921
PF14_0354	-0.211911
PF14_0140	0.306315
PFC0990c	-0.258092
PFF1090c	-0.00992074
PF11_0478	0.122453
PF11_0095	-0.0893737
PFD0745c	-0.337868
PF14_0495	0.356453
PFC0700c	-0.398035
PF14_0318	-0.176695
MAL13P1.275	-0.0600346
PF10_0232	0.222389
PF13_0055	-0.155846
PFC0235w	0.341822
MAL7P1.155	-0.23121
PF10_0041	0.371078
PF14_0608	-0.208324
PF11_0469	-0.227238
PFF0650w	0.0514089
PFL1935c	0.165909
PF14_0371	0.298363
PF13_0014	0.296013
MAL13P1.302	-0.186418
PF10_0280	0.331627
PFF0175c	-0.240319
PF11_0358	0.163567
PFI0475w	0.262345
PF08_0114	-0.00569595
MAL13P1.146	-0.328865
PFL1735c	0.32825
PF07_0030	0.214172
PF13_0085	-0.226305
PF14_0375	0.343214
PFL2020c	-0.364946
PF11_0115	-0.114572
PFE1115c	-0.0886679
PF14_0183	0.29681
MAL8P1.81	0.321268
PF14_0302	-0.366565
PFB0590w	0.280644
PF07_0057	-0.0233803
PF11_0181	0.144474
PFC0785c	0.112408
MAL13P1.144	0.266643
PF14_0534	0.295348
PFB0826c	0.25377
PFE1250w	-0.00443935
PF10_0088	0.172611
MAL13P1.310	-0.0335421
PF14_0551	-0.330979
PF10_0221	0.118966
PFF0695w	0.0171691
PFA0380w	0.228121
PFD0160w	-0.255471
PFL1530w	0.275818
PF13_0069	0.326095
MAL13P1.239	0.221473
PFB0190c	0.313743
PFC0375c	0.362467
MAL13P1.309	0.136315
MAL8P1.19	0.234305
PFI0470w	0.341234
MAL13P1.31	0.30674
PF11_0331	0.375112
PF14_0717	0.209429
PFC0140c	0.20481
PFI0310w	-0.00932809
MAL13P1.46	0.353164
PFI1670c	-0.344216
PF11_0437	0.324408
PFF0100w	-0.11392
PFL2380c	-0.322354
PF10_0086	0.214668
PF08_0069	0.341491
PFC0680w	-0.240217
PFE0915c	0.0213525
PF14_0414	-0.26969
PF14_0227	-0.356931
PFF0500c	0.0543495
PF11_0352	0.285468
PFL1515c	0.401886
PF14_0402	0.143074
PF13_0083	0.33189
PF11_0368	-0.116488
PFE1045c	0.328572
PF10_0082	0.348283
PFB0575c	0.260497
PF13_0317	0.186932
MAL13P1.257	0.23667
PFI1345c	0.15396
PF13_0209	-0.142323
PFD0870w	-0.0333927
PF07_0098	-0.275515
PFD0305c	0.315994
PFL0170w	0.17297
PFD0950w	0.261202
PF14_0030	-0.235692
PF13_0290	-0.123619
PF11_0091	0.381425
PF14_0523	0.382407
MAL8P1.98	-0.0798441
PF13_0152	-0.231309
PF08_0046	0.268724
PF14_0027	0.322255
PFC0725c	-0.128176
MAL13P1.190	0.0404682
MAL13P1.79	0.00386176
PFL0970w	0.266126
PF14_0703	0.400602
PFE0870w	-0.201023
PFI0630w	0.0944426
PFE1470w	0.201526
MAL13P1.349	0.120098
PF14_0586	0.239712
PFE1355c	0.0241962
PFA0495c	-0.315993
PFC0850c	0.352668
PFA0350c	0.0895366
PF13_0314	0.342918
PFF0170w	-0.0955969
PFI1560c	0.354673
MAL7P1.77	0.0656128
PF14_0032	0.00120036
MAL7P1.88	0.364564
PFL2005w	0.16155
PF11_0247	-0.325774
PFD0430c	-0.296509
PF14_0098	0.171443
PFC0835c	0.295385
PFI1635w	0.224424
PFI1290w	0.399761
PF10_0171	-0.114044
PFF1140c	0.0446626
PF08_0094	0.22648
MAL8P1.151	0.333046
PF10_0365	-0.161455
PF14_0589	0.193377
MAL8P1.17	0.177778
PF07_0126	0.0883738
PF10_0136	-0.152676
PF11_0347	-0.0692962
PF10_0270	-0.276332
PF13_0260	0.214418
PF14_0410	0.233165
PFE0920c	-0.172338
PF14_0369	-0.184978
PFE0715w	-0.259902
PF14_0324	0.373426
PF10_0213	0.282003
PFL1895w	0.0453684
PF13_0045	0.287028
PF11_0197	0.132884
PF10_0264	0.286263
PFI0505c	0.00560994
MAL8P1.18	-0.0120758
MAL13P1.159	-0.0738977
PF11_0422	0.295182
PFD1035w	-0.370958
PF14_0341	0.383815
PF14_0526	0.179169
PFL1145w	0.0123447
PFD0910w	-0.160032
PF13_0086	0.301273
PFD0605c	0.135239
PFI0585c	0.0431554
PFI1100w	0.237438
PF07_0127	0.389761
PFL2295w	0.201728
PFE0170c	0.0347632
PFF0400w	-0.110474
MAL13P1.271	0.361795
PF14_0327	0.298331
PF10_0117	0.333897
PFI0580c	0.283615
MAL7P1.201	0.302244
PF14_0385	0.166013
PFL0630w	0.191295
PF14_0043	0.0813424
PF13_0264	0.284661
PFF1400w	0.270673
PF11_0105	0.239068
