# Supplementary material for: Computational Analysis of Constraints on Noncoding Regions, Coding Regions and Gene Expression in Relation to Plasmodium Phenotypic Diversity
Source: PLoS One. 2008 Sep 1;3(9):e3122. doi: 10.1371/journal.pone.0003122 (PMC2518851; doi:10.1371/journal.pone.0003122)
Supplement: Text S1 — 7-mer clusters used to create the 63 motifs. Each line in the file contains each of the clusters used to create the position weight matrices utilized in the paper. Note that 43 of the 63 clusters are singletons. (0.00 MB TXT) [file pone.0003122.s009.txt]

ACAAGCG
ACACCAA
ACAGACA
ACCAATC
ACGTGAG
AGCCGAC
AGGCTGT
ATGTCGC
CAAACGT
CAATTGT
CACAGGA
CACCCAT
CACTAAG
CAGAGCT
CCATCCT
CGACGTA
CGGTATT
CGTAGGC
CTACCCA
CTCTGAG
CTGACGG
CTTATCC
GCCATGG
GCCATTT
GGCAAGC
GGCCTTT
GGCTCAT
GGGCAAA
GGGTGCA
GTAGACA
GTGAACC
GTTTGGC
TACTTAG
TAGTTGC
TCCGTGT
TGCAGAC
TGCGATT
TGGACGA
TGGCGTC
TGGGACC
TTCCCGG
TTGTAGT
TTTACTT
AATGATA	AAATGAT	AAATGTT	AATCATA	AATTGTT
AATTCCA	AATTACA
ACCGACT	ACCAACT
AAGGAGA	AGGAGAA	GGAGAAA	AAGGATA	GGGAGAA
AGGCTAA	AGGTTAA
TATATTT	ATATTTT	ATATATT	TCTATTT	TAAATTT	TTATTTT	AAATTTG
AATTAGC	ATTAGCT	AACTAGC
CATATAT	CACATAT	CATATCT	CACATAG
AGACGTG	CAGACGT	CACACGT	GACGTGG
AGTGCGG	CAGTGCG
TCATGAA	CATGAAA
TGCCGCA	GCCGCAT
TGGACTG	GTGGACT
TAGCCAC	TAGCCAT
TAAGCGT	TAGGCGT	TAAGCGA
ATATACA	TATACAT	ATACACA	ATATGCA	TATATAC	TATACCT	ATATGAA	ATGTGCA	TATATGC	TATCTGC	TATGAAC	TATGCCT	AATACAC	ATGTACA	ATGTTCA	TAGGCCT	TATGTCT	TATAGGC	ATATGTA	ATATTCA	AAATACA	ATGCTCA	AAACACA	AATGCCT	AAATCCA	ACGTTCA	CATATAC	ATATGCG	TAAACCT
GGGGGAA	TGGGGGA
TCCCTTT	TTCCCTT
TATAAAA	TTTAAAA	AATAAAA
TTTCCAT	TTTCTAT	TTTCTAA	ATTTCCA
